# Supplementary material for: Using multiple sources during reintroduction of a locally extinct population benefits survival and reproduction of an endangered freshwater fish
Source: Evol Appl. 2020 Dec 15;14(4):950–64. doi: 10.1111/eva.13173 (PMC8061264; doi:10.1111/eva.13173)
Supplement: Supplementary file 1 — Data S1 [file EVA-14-950-s002.xlsx]

## Sheet: Metadata
Lutz, M., Z. Tonkin, J. D. Yen, G. Johnson, B. Ingram, J. Sharley, J. Lyon, D. G. Chapple, P. Sunnucks, A. Pavlova
Using multiple sources during reintroduction of a locally extinct population benefits survival and reproduction of an endangered freshwater fish
Supporting Information 1. Field data for all genotyped Macquarie perch samples and results of analyses of individual genetic diversity, parentage, identity and assignment of genetic origin for each individual.
Data fields	Definition
Fish ID	Individual ID
Source population	Waterbody where the fish was born
Broodstock fish	Breeding outcome given for fish in the breeding program: potential contribution to Ovens stocking, not bred during years of Ovens stocking, or not bred at all
Released to the Ovens River	Yes for fish translocated to the Ovens River
Parentage analysis-calibration	Yes for individuals included in preliminary parentage analysis
Parentage analysis-final	Yes for individuals included in final parentage analysis; No (missing >25% loci) for individuals removed from analyses due to missing scores for >25% of loci
Identity analysis	Yes for individuals included in identity analysis
Population structure analysis	Yes for individuals included in Structure analysis
Sex	F- female, M-male, for broodstock only, based on gametes running during breeding season
Year of sampling	The year when genetic sample was collected
Length at sampling (mm)	Fish length in mm
Broodstock fish with offspring detected in the Ovens River	For hatchery broodstock fish with potential contribution to Ovens: Yes for fish with any Ovens individuals assigned as offspring by parentage analysis
Inference for Ovens fish: stocked (parental cross-type), translocated or locally-born (DxD parentage or NewHybrids inference of ancestry under P>0.5)	For Ovens fish only: Stocked- broodstock parents assigned (DxD, DxY or YxY indicate parental cross-type); Stocked not unique- identical to another individual inferred to be stocked; Translocated- identical to a translocated individual; Locally-born- inferred to not have been stocked or translocated (DxD- offspring of two translocated fish, NewHybrids ancestry class inference); Locally-born not un…
Age at sampling (years)	For stocked fish- based on breeding year of their parents. For non-stocked fish- based on the Gompertz growth model for respective source population
Inferred year of birth based on growth for all Ovens fish	For Ovens non-stocked fish- based on the Gompertz growth model for the Ovens population
Inferred Mother	Mother from parentage analysis in Cervus and Colony2
Inferred Father	Father from parentage analysis in Cervus and Colony2
Inferred year of birth based on broodstock breeding season for stocked Ovens fish	For fish inferred to be stocked, breeding year of their parents
Identical to another individual	Based on identity analysis in Cervus
PHt stocked only	Proportion of heterozygous loci, calculated in GENHET for 92 individuals inferred to be stocked from 735 polymorphic loci
Q_Dartmouth cluster, STRUCTURE	Probability of belonging to Dartmouth genetic cluster based on K=2 Structure analysis
Q_Yarra cluster, STRUCTURE	Probability of belonging to Yarra genetic cluster based on K=2 Structure analysis
Sibship group from Colony2	Individuals with the same group number are inferred to be full siblings by Colony2
Inferred ancestry of Ovens fish	For Ovens fish only: Yarra, Dartmouth or Two-population ancestry
Basis for ancestry inference	Genetic analysis used for inferring origin of Ovens fish
Genetic ancestry of all fish	As per source population for Yarra and Dartmouth fish, as per “Inferred ancestry of Ovens fish” for the Ovens fish
Dartmouth NEWHYBRID class	Probability of belonging to Dartmouth ancestry class based on NEWHYBRIDS analysis
Yarra NEWHYBRID class	Probability of belonging to Yarra ancestry class based on NEWHYBRIDS analysis
F1 NEWHYBRID class	Probability of belonging to F1 hybrid class based on NEWHYBRIDS analysis
F2 NEWHYBRID class	Probability of belonging to F2 hybrid class based on NEWHYBRIDS analysis
F1xDartmouth NEWHYBRID class	Probability of belonging to backcross-to-Dartmouth hybrid class based on NEWHYBRIDS analysis
F1xYarra NEWHYBRID class	Probability of belonging to backcross-to-Yarra hybrid class based on NEWHYBRIDS analysis

## Sheet: Genetic samples
Fish ID	Source population	Broodstock fish	Released to the Ovens River	Parentage analysis-calibration	Parentage analysis- final	Identity analysis	Population structure analysis	Sex	Year of sampling	Length at sampling (mm)	Broodstock fish with offspring detected in the Ovens River	Inference for Ovens fish: stocked (parental cross-type), translocated or locally-born (DxD parentage or NewHybrids inference of ancestry under P>0.5)	Age at sampling (years)	Inferred year of birth based on growth for all Ovens fish	Inferred Mother	Inferred Father	Inferred year of birth based on broodstock breeding season for stocked Ovens fish	Identical to another individual	PHt stocked only	Q_Dartmouth cluster, STRUCTURE	Q_Yarra cluster, STRUCTURE	Sibship group from Colony2	Inferred ancestry of Ovens fish	Basis for ancestry inference	Genetic ancestry of all fish	Dartmouth NEWHYBRID class	Yarra NEWHYBRID class	F1 NEWHYBRID class	F2 NEWHYBRID class	F1xDartmouth NEWHYBRID class	F1xYarra NEWHYBRID class
MP_CBR34	Dartmouth	Bred but did not contribute to Ovens stocking	No	Yes	Yes	Yes	No	F	2011	420	NA	NA	>4	NA	NA	NA	NA	NA	NA	NA	NA	NA	NA	Source of origin	Dartmouth	NA	NA	NA	NA	NA	NA
MP_CBR39	Dartmouth	Bred but did not contribute to Ovens stocking	No	Yes	Yes	Yes	No	F	2011	400	NA	NA	>4	NA	NA	NA	NA	NA	NA	NA	NA	NA	NA	Source of origin	Dartmouth	NA	NA	NA	NA	NA	NA
MP_CBR35	Dartmouth	Bred but did not contribute to Ovens stocking	No	Yes	Yes	Yes	No	F	2011	410	NA	NA	>4	NA	NA	NA	NA	NA	NA	NA	NA	NA	NA	Source of origin	Dartmouth	NA	NA	NA	NA	NA	NA
MP_CBR40	Dartmouth	Bred but did not contribute to Ovens stocking	No	Yes	Yes	Yes	No	F	2011	400	NA	NA	>4	NA	NA	NA	NA	NA	NA	NA	NA	NA	NA	Source of origin	Dartmouth	NA	NA	NA	NA	NA	NA
MP_CBR41	Dartmouth	Bred but did not contribute to Ovens stocking	No	Yes	Yes	Yes	No	F	2011	410	NA	NA	>4	NA	NA	NA	NA	NA	NA	NA	NA	NA	NA	Source of origin	Dartmouth	NA	NA	NA	NA	NA	NA
MP_CBR30	Dartmouth	Bred but did not contribute to Ovens stocking	No	Yes	Yes	Yes	No	M	2011	420	NA	NA	>4	NA	NA	NA	NA	NA	NA	NA	NA	NA	NA	Source of origin	Dartmouth	NA	NA	NA	NA	NA	NA
MP_CBR31	Dartmouth	Bred but did not contribute to Ovens stocking	No	Yes	Yes	Yes	No	M	2011	400	NA	NA	>4	NA	NA	NA	NA	NA	NA	NA	NA	NA	NA	Source of origin	Dartmouth	NA	NA	NA	NA	NA	NA
MP_CBR32	Dartmouth	Bred but did not contribute to Ovens stocking	No	Yes	Yes	Yes	No	M	2011	405	NA	NA	>4	NA	NA	NA	NA	NA	NA	NA	NA	NA	NA	Source of origin	Dartmouth	NA	NA	NA	NA	NA	NA
MP_CBR46	Dartmouth	Bred but did not contribute to Ovens stocking	No	Yes	Yes	Yes	No	M	2011	400	NA	NA	>4	NA	NA	NA	NA	NA	NA	NA	NA	NA	NA	Source of origin	Dartmouth	NA	NA	NA	NA	NA	NA
MP_CBR47	Dartmouth	Bred but did not contribute to Ovens stocking	No	Yes	Yes	Yes	No	M	2011	400	NA	NA	>4	NA	NA	NA	NA	NA	NA	NA	NA	NA	NA	Source of origin	Dartmouth	NA	NA	NA	NA	NA	NA
MP_CBR43	Dartmouth	Bred but did not contribute to Ovens stocking	No	Yes	Yes	Yes	No	M	2011	360	NA	NA	>4	NA	NA	NA	NA	NA	NA	NA	NA	NA	NA	Source of origin	Dartmouth	NA	NA	NA	NA	NA	NA
MP_CBR44	Dartmouth	Bred but did not contribute to Ovens stocking	No	Yes	Yes	Yes	No	M	2011	370	NA	NA	>4	NA	NA	NA	NA	NA	NA	NA	NA	NA	NA	Source of origin	Dartmouth	NA	NA	NA	NA	NA	NA
MP_CBR45	Dartmouth	Bred but did not contribute to Ovens stocking	No	Yes	Yes	Yes	No	M	2011	395	NA	NA	>4	NA	NA	NA	NA	NA	NA	NA	NA	NA	NA	Source of origin	Dartmouth	NA	NA	NA	NA	NA	NA
MP_C104	Dartmouth	NA	No	No	No	No	Yes	U	2011	274	NA	NA	3	NA	NA	NA	NA	NA	NA	0.995	0.005	NA	NA	Source of origin	Dartmouth	NA	NA	NA	NA	NA	NA
MP_C105	Dartmouth	NA	No	No	No	No	Yes	U	2011	310	NA	NA	>4	NA	NA	NA	NA	NA	NA	0.9979	0.0021	NA	NA	Source of origin	Dartmouth	NA	NA	NA	NA	NA	NA
MP_C119	Dartmouth	NA	No	No	No	No	Yes	U	2012	228	NA	NA	2	NA	NA	NA	NA	NA	NA	0.9845	0.0155	NA	NA	Source of origin	Dartmouth	NA	NA	NA	NA	NA	NA
MP_C177	Dartmouth	NA	No	No	No	No	Yes	U	2013	365	NA	NA	>4	NA	NA	NA	NA	NA	NA	0.9911	0.0089	NA	NA	Source of origin	Dartmouth	NA	NA	NA	NA	NA	NA
MP_Tr2015_770	Dartmouth	NA	Yes	No	No (missing >25% loci)	Yes	Yes	U	2016	414	NA	NA	>4	NA	NA	NA	NA	NA	NA	0.7668	0.2332	NA	NA	Source of origin	Dartmouth	NA	NA	NA	NA	NA	NA
MP_Tr2017_1266	Dartmouth	NA	Yes	No	No (missing >25% loci)	Yes	Yes	U	2017	320	NA	NA	>4	NA	NA	NA	NA	NA	NA	0.981	0.019	NA	NA	Source of origin	Dartmouth	NA	NA	NA	NA	NA	NA
MP_CBR138	Dartmouth	Did not breed at Snobs Creek Hatchery	Yes	Yes	Yes	Yes	No	M	2013	390	NA	NA	>4	NA	NA	NA	NA	MP_CBR70	NA	NA	NA	NA	NA	Source of origin	Dartmouth	NA	NA	NA	NA	NA	NA
MP_CBR79	Dartmouth	Did not breed at Snobs Creek Hatchery	Yes	Yes	Yes	Yes	Yes	M	2013	381	NA	NA	>4	NA	NA	NA	NA	NA	NA	0.9964	0.0036	NA	NA	Source of origin	Dartmouth	NA	NA	NA	NA	NA	NA
MP_CBR123	Dartmouth	Did not breed at Snobs Creek Hatchery	Yes	Yes	Yes	Yes	Yes	F	2014	390	NA	NA	>4	NA	NA	NA	NA	NA	NA	0.996	0.004	NA	NA	Source of origin	Dartmouth	NA	NA	NA	NA	NA	NA
MP_CBR104	Dartmouth	Did not breed at Snobs Creek Hatchery	Yes	Yes	Yes	Yes	Yes	F	2014	405	NA	NA	>4	NA	NA	NA	NA	NA	NA	0.997	0.003	NA	NA	Source of origin	Dartmouth	NA	NA	NA	NA	NA	NA
MP_CBR116	Dartmouth	Did not breed at Snobs Creek Hatchery	Yes	Yes	Yes	Yes	Yes	F	2014	385	NA	NA	>4	NA	NA	NA	NA	NA	NA	0.996	0.004	NA	NA	Source of origin	Dartmouth	NA	NA	NA	NA	NA	NA
MP_CBR105	Dartmouth	Did not breed at Snobs Creek Hatchery	Yes	Yes	Yes	Yes	Yes	F	2014	395	NA	NA	>4	NA	NA	NA	NA	NA	NA	0.995	0.005	NA	NA	Source of origin	Dartmouth	NA	NA	NA	NA	NA	NA
MP_CBR106	Dartmouth	Did not breed at Snobs Creek Hatchery	Yes	Yes	Yes	Yes	Yes	F	2014	395	NA	NA	>4	NA	NA	NA	NA	NA	NA	0.992	0.008	NA	NA	Source of origin	Dartmouth	NA	NA	NA	NA	NA	NA
MP_CBR122	Dartmouth	Did not breed at Snobs Creek Hatchery	Yes	Yes	Yes	Yes	Yes	F	2014	385	NA	NA	>4	NA	NA	NA	NA	NA	NA	0.9893	0.0107	NA	NA	Source of origin	Dartmouth	NA	NA	NA	NA	NA	NA
MP_CBR107	Dartmouth	Did not breed at Snobs Creek Hatchery	Yes	Yes	Yes	Yes	Yes	M	2014	405	NA	NA	>4	NA	NA	NA	NA	NA	NA	0.996	0.004	NA	NA	Source of origin	Dartmouth	NA	NA	NA	NA	NA	NA
MP_CBR129	Dartmouth	Did not breed at Snobs Creek Hatchery	Yes	Yes	Yes	Yes	Yes	M	2014	370	NA	NA	>4	NA	NA	NA	NA	NA	NA	0.996	0.004	NA	NA	Source of origin	Dartmouth	NA	NA	NA	NA	NA	NA
MP_CBR108	Dartmouth	Did not breed at Snobs Creek Hatchery	Yes	Yes	Yes	Yes	Yes	F	2015	400	NA	NA	>4	NA	NA	NA	NA	NA	NA	0.99	0.01	NA	NA	Source of origin	Dartmouth	NA	NA	NA	NA	NA	NA
MP_CBR124	Dartmouth	Did not breed at Snobs Creek Hatchery	Yes	Yes	Yes	Yes	Yes	F	2015	414	NA	NA	>4	NA	NA	NA	NA	NA	NA	0.994	0.006	NA	NA	Source of origin	Dartmouth	NA	NA	NA	NA	NA	NA
MP_CBR109	Dartmouth	Did not breed at Snobs Creek Hatchery	Yes	Yes	Yes	Yes	Yes	F	2015	375	NA	NA	>4	NA	NA	NA	NA	NA	NA	0.9696	0.0305	NA	NA	Source of origin	Dartmouth	NA	NA	NA	NA	NA	NA
MP_CBR126	Dartmouth	Did not breed at Snobs Creek Hatchery	Yes	Yes	Yes	Yes	Yes	F	2015	390	NA	NA	>4	NA	NA	NA	NA	NA	NA	0.996	0.004	NA	NA	Source of origin	Dartmouth	NA	NA	NA	NA	NA	NA
MP_CBR114	Dartmouth	Did not breed at Snobs Creek Hatchery	Yes	Yes	Yes	Yes	Yes	F	2015	409	NA	NA	>4	NA	NA	NA	NA	NA	NA	0.9939	0.0061	NA	NA	Source of origin	Dartmouth	NA	NA	NA	NA	NA	NA
MP_CBR115	Dartmouth	Did not breed at Snobs Creek Hatchery	Yes	Yes	Yes	Yes	Yes	F	2015	NA	NA	NA	NA	NA	NA	NA	NA	NA	NA	0.975	0.025	NA	NA	Source of origin	Dartmouth	NA	NA	NA	NA	NA	NA
MP_CBR117	Dartmouth	Did not breed at Snobs Creek Hatchery	Yes	Yes	Yes	Yes	Yes	F	2015	375	NA	NA	>4	NA	NA	NA	NA	NA	NA	0.9949	0.0051	NA	NA	Source of origin	Dartmouth	NA	NA	NA	NA	NA	NA
MP_CBR88	Dartmouth	Broodstock breeder with potential contribution to Ovens stocking	No	Yes	Yes	Yes	No	F	2010	390	No	NA	>4	NA	NA	NA	NA	NA	NA	NA	NA	NA	NA	Source of origin	Dartmouth	NA	NA	NA	NA	NA	NA
MP_CBR82	Dartmouth	Broodstock breeder with potential contribution to Ovens stocking	No	Yes	Yes	Yes	No	M	2010	395	No	NA	>4	NA	NA	NA	NA	NA	NA	NA	NA	NA	NA	Source of origin	Dartmouth	NA	NA	NA	NA	NA	NA
MP_CBR86	Dartmouth	Broodstock breeder with potential contribution to Ovens stocking	No	Yes	Yes	Yes	No	M	2010	415	No	NA	>4	NA	NA	NA	NA	NA	NA	NA	NA	NA	NA	Source of origin	Dartmouth	NA	NA	NA	NA	NA	NA
MP_CBR87	Dartmouth	Broodstock breeder with potential contribution to Ovens stocking	No	Yes	Yes	Yes	No	M	2010	400	No	NA	>4	NA	NA	NA	NA	NA	NA	NA	NA	NA	NA	Source of origin	Dartmouth	NA	NA	NA	NA	NA	NA
MP_CBR03	Dartmouth	Broodstock breeder with potential contribution to Ovens stocking	No	Yes	Yes	Yes	No	F	2012	420	No	NA	>4	NA	NA	NA	NA	NA	NA	NA	NA	NA	NA	Source of origin	Dartmouth	NA	NA	NA	NA	NA	NA
MP_CBR10	Dartmouth	Broodstock breeder with potential contribution to Ovens stocking	No	Yes	Yes	Yes	No	M	2012	420	No	NA	>4	NA	NA	NA	NA	NA	NA	NA	NA	NA	NA	Source of origin	Dartmouth	NA	NA	NA	NA	NA	NA
MP_CBR54	Dartmouth	Broodstock breeder with potential contribution to Ovens stocking	No	Yes	Yes	Yes	No	F	2013	420	No	NA	>4	NA	NA	NA	NA	NA	NA	NA	NA	NA	NA	Source of origin	Dartmouth	NA	NA	NA	NA	NA	NA
MP_CBR64	Dartmouth	Broodstock breeder with potential contribution to Ovens stocking	No	Yes	Yes	Yes	No	F	2013	430	No	NA	>4	NA	NA	NA	NA	NA	NA	NA	NA	NA	NA	Source of origin	Dartmouth	NA	NA	NA	NA	NA	NA
MP_CBR55	Dartmouth	Broodstock breeder with potential contribution to Ovens stocking	No	Yes	Yes	Yes	No	F	2013	390	No	NA	>4	NA	NA	NA	NA	NA	NA	NA	NA	NA	NA	Source of origin	Dartmouth	NA	NA	NA	NA	NA	NA
MP_CBR65	Dartmouth	Broodstock breeder with potential contribution to Ovens stocking	No	Yes	Yes	Yes	No	F	2013	395	No	NA	>4	NA	NA	NA	NA	NA	NA	NA	NA	NA	NA	Source of origin	Dartmouth	NA	NA	NA	NA	NA	NA
MP_CBR56	Dartmouth	Broodstock breeder with potential contribution to Ovens stocking	No	Yes	Yes	Yes	No	F	2013	415	No	NA	>4	NA	NA	NA	NA	NA	NA	NA	NA	NA	NA	Source of origin	Dartmouth	NA	NA	NA	NA	NA	NA
MP_CBR67	Dartmouth	Broodstock breeder with potential contribution to Ovens stocking	No	Yes	Yes	Yes	No	F	2013	410	Yes	NA	>4	NA	NA	NA	NA	NA	NA	NA	NA	NA	NA	Source of origin	Dartmouth	0.999204	0	1e-06	0	0.000791	0
MP_CBR59	Dartmouth	Broodstock breeder with potential contribution to Ovens stocking	No	Yes	Yes	Yes	No	F	2013	380	No	NA	>4	NA	NA	NA	NA	NA	NA	NA	NA	NA	NA	Source of origin	Dartmouth	NA	NA	NA	NA	NA	NA
MP_CBR60	Dartmouth	Broodstock breeder with potential contribution to Ovens stocking	No	Yes	Yes	Yes	No	F	2013	425	Yes	NA	>4	NA	NA	NA	NA	NA	NA	NA	NA	NA	NA	Source of origin	Dartmouth	0.99999	0	0	0	1e-05	0
MP_CBR61	Dartmouth	Broodstock breeder with potential contribution to Ovens stocking	No	Yes	Yes	Yes	No	F	2013	380	No	NA	>4	NA	NA	NA	NA	NA	NA	NA	NA	NA	NA	Source of origin	Dartmouth	NA	NA	NA	NA	NA	NA
MP_CBR74	Dartmouth	Broodstock breeder with potential contribution to Ovens stocking	No	Yes	Yes	Yes	No	M	2013	410	No	NA	>4	NA	NA	NA	NA	NA	NA	NA	NA	NA	NA	Source of origin	Dartmouth	NA	NA	NA	NA	NA	NA
MP_CBR76	Dartmouth	Broodstock breeder with potential contribution to Ovens stocking	No	Yes	Yes	Yes	No	M	2013	395	Yes	NA	>4	NA	NA	NA	NA	NA	NA	NA	NA	NA	NA	Source of origin	Dartmouth	0.999971	0	0	0	2.95e-05	0
MP_CBR77	Dartmouth	Broodstock breeder with potential contribution to Ovens stocking	No	Yes	Yes	Yes	No	M	2013	385	Yes	NA	>4	NA	NA	NA	NA	NA	NA	NA	NA	NA	NA	Source of origin	Dartmouth	0.999798	0	1e-05	0	0.0001895	0
MP_CBR70	Dartmouth	Broodstock breeder with potential contribution to Ovens stocking	No	Yes	Yes	Yes	No	M	2013	380	No	NA	>4	NA	NA	NA	NA	MP_CBR138	NA	NA	NA	NA	NA	Source of origin	Dartmouth	NA	NA	NA	NA	NA	NA
MP_CBR78	Dartmouth	Broodstock breeder with potential contribution to Ovens stocking	No	Yes	Yes	Yes	No	M	2013	390	No	NA	>4	NA	NA	NA	NA	NA	NA	NA	NA	NA	NA	Source of origin	Dartmouth	NA	NA	NA	NA	NA	NA
MP_CBR71	Dartmouth	Broodstock breeder with potential contribution to Ovens stocking	No	Yes	Yes	Yes	No	M	2013	365	No	NA	>4	NA	NA	NA	NA	NA	NA	NA	NA	NA	NA	Source of origin	Dartmouth	NA	NA	NA	NA	NA	NA
MP_CBR73	Dartmouth	Broodstock breeder with potential contribution to Ovens stocking	No	Yes	Yes	Yes	No	M	2013	380	Yes	NA	>4	NA	NA	NA	NA	NA	NA	NA	NA	NA	NA	Source of origin	Dartmouth	1	0	0	0	0	0
MP_CBR93	Dartmouth	Broodstock breeder with potential contribution to Ovens stocking	No	Yes	Yes	Yes	No	F	2014	405	Yes	NA	>4	NA	NA	NA	NA	NA	NA	NA	NA	NA	NA	Source of origin	Dartmouth	0.999918	0	0	0	8.2e-05	0
MP_CBR103	Dartmouth	Broodstock breeder with potential contribution to Ovens stocking	No	Yes	Yes	Yes	No	M	2014	390	Yes	NA	>4	NA	NA	NA	NA	NA	NA	NA	NA	NA	NA	Source of origin	Dartmouth	0.999775	0	0	0	0.0002195	0
MP_CBR96	Dartmouth	Broodstock breeder with potential contribution to Ovens stocking	No	Yes	Yes	Yes	No	F	2015	400	Yes	NA	>4	NA	NA	NA	NA	NA	NA	NA	NA	NA	NA	Source of origin	Dartmouth	0.999258	0	3e-05	0	0.000716	0
MP_CBR98	Dartmouth	Broodstock breeder with potential contribution to Ovens stocking	No	Yes	Yes	Yes	No	F	2015	420	Yes	NA	>4	NA	NA	NA	NA	NA	NA	NA	NA	NA	NA	Source of origin	Dartmouth	0.999892	0	0	0	0.000106	0
MP_CBR139	Dartmouth	Broodstock breeder with potential contribution to Ovens stocking	No	Yes	Yes	Yes	No	F	2016	383	Yes	NA	>4	NA	NA	NA	NA	NA	NA	NA	NA	NA	NA	Source of origin	Dartmouth	0.99999	0	0	0	1e-05	0
MP_CBR140	Dartmouth	Broodstock breeder with potential contribution to Ovens stocking	No	Yes	Yes	Yes	No	F	2016	410	No	NA	>4	NA	NA	NA	NA	NA	NA	NA	NA	NA	NA	Source of origin	Dartmouth	NA	NA	NA	NA	NA	NA
MP_CBR141	Dartmouth	Broodstock breeder with potential contribution to Ovens stocking	No	Yes	Yes	Yes	No	F	2016	400	Yes	NA	>4	NA	NA	NA	NA	NA	NA	NA	NA	NA	NA	Source of origin	Dartmouth	0.999958	0	0	0	4.25e-05	0
MP_CBR142	Dartmouth	Broodstock breeder with potential contribution to Ovens stocking	No	Yes	Yes	Yes	No	F	2016	400	No	NA	>4	NA	NA	NA	NA	NA	NA	NA	NA	NA	NA	Source of origin	Dartmouth	NA	NA	NA	NA	NA	NA
MP_CBR155	Dartmouth	Broodstock breeder with potential contribution to Ovens stocking	No	Yes	Yes	Yes	No	M	2016	386	No	NA	>4	NA	NA	NA	NA	NA	NA	NA	NA	NA	NA	Source of origin	Dartmouth	NA	NA	NA	NA	NA	NA
MP_CBR156	Dartmouth	Broodstock breeder with potential contribution to Ovens stocking	No	Yes	Yes	Yes	No	M	2016	401	No	NA	>4	NA	NA	NA	NA	NA	NA	NA	NA	NA	NA	Source of origin	Dartmouth	NA	NA	NA	NA	NA	NA
MP_CBR158	Dartmouth	Broodstock breeder with potential contribution to Ovens stocking	No	Yes	Yes	Yes	No	M	2016	419	Yes	NA	>4	NA	NA	NA	NA	NA	NA	NA	NA	NA	NA	Source of origin	Dartmouth	0.999902	0	0	0	9.4e-05	0
MP_CBR153	Dartmouth	Broodstock breeder with potential contribution to Ovens stocking	No	Yes	Yes	Yes	No	M	2016	277	Yes	NA	3	NA	NA	NA	NA	NA	NA	NA	NA	NA	NA	Source of origin	Dartmouth	0.998338	0	3e-05	0	0.0016285	0
MP_CBR154	Dartmouth	Broodstock breeder with potential contribution to Ovens stocking	No	Yes	Yes	Yes	No	M	2016	385	No	NA	>4	NA	NA	NA	NA	NA	NA	NA	NA	NA	NA	Source of origin	Dartmouth	NA	NA	NA	NA	NA	NA
MP_CBR1393	Dartmouth	Broodstock breeder with potential contribution to Ovens stocking	No	No	Yes	Yes	No	F	2017	415	Yes	NA	>4	NA	NA	NA	NA	NA	NA	NA	NA	NA	NA	Source of origin	Dartmouth	1	0	0	0	0	0
MP_CBR1401	Dartmouth	Broodstock breeder with potential contribution to Ovens stocking	No	No	Yes	Yes	No	F	2017	400	No	NA	>4	NA	NA	NA	NA	NA	NA	NA	NA	NA	NA	Source of origin	Dartmouth	NA	NA	NA	NA	NA	NA
MP_CBR1394	Dartmouth	Broodstock breeder with potential contribution to Ovens stocking	No	No	Yes	Yes	No	F	2017	405	No	NA	>4	NA	NA	NA	NA	NA	NA	NA	NA	NA	NA	Source of origin	Dartmouth	NA	NA	NA	NA	NA	NA
MP_CBR1395	Dartmouth	Broodstock breeder with potential contribution to Ovens stocking	No	No	Yes	Yes	No	F	2017	400	No	NA	>4	NA	NA	NA	NA	NA	NA	NA	NA	NA	NA	Source of origin	Dartmouth	NA	NA	NA	NA	NA	NA
MP_CBR1396	Dartmouth	Broodstock breeder with potential contribution to Ovens stocking	No	No	Yes	Yes	No	F	2017	390	No	NA	>4	NA	NA	NA	NA	NA	NA	NA	NA	NA	NA	Source of origin	Dartmouth	NA	NA	NA	NA	NA	NA
MP_CBR1397	Dartmouth	Broodstock breeder with potential contribution to Ovens stocking	No	No	Yes	Yes	No	F	2017	385	No	NA	>4	NA	NA	NA	NA	NA	NA	NA	NA	NA	NA	Source of origin	Dartmouth	NA	NA	NA	NA	NA	NA
MP_CBR1390	Dartmouth	Broodstock breeder with potential contribution to Ovens stocking	No	No	Yes	Yes	No	F	2017	395	No	NA	>4	NA	NA	NA	NA	NA	NA	NA	NA	NA	NA	Source of origin	Dartmouth	NA	NA	NA	NA	NA	NA
MP_CBR1398	Dartmouth	Broodstock breeder with potential contribution to Ovens stocking	No	No	Yes	Yes	No	F	2017	400	No	NA	>4	NA	NA	NA	NA	NA	NA	NA	NA	NA	NA	Source of origin	Dartmouth	NA	NA	NA	NA	NA	NA
MP_CBR1391	Dartmouth	Broodstock breeder with potential contribution to Ovens stocking	No	No	Yes	Yes	No	F	2017	395	No	NA	>4	NA	NA	NA	NA	NA	NA	NA	NA	NA	NA	Source of origin	Dartmouth	NA	NA	NA	NA	NA	NA
MP_CBR1399	Dartmouth	Broodstock breeder with potential contribution to Ovens stocking	No	No	Yes	Yes	No	F	2017	405	No	NA	>4	NA	NA	NA	NA	NA	NA	NA	NA	NA	NA	Source of origin	Dartmouth	NA	NA	NA	NA	NA	NA
MP_CBR1392	Dartmouth	Broodstock breeder with potential contribution to Ovens stocking	No	No	Yes	Yes	No	F	2017	425	No	NA	>4	NA	NA	NA	NA	NA	NA	NA	NA	NA	NA	Source of origin	Dartmouth	NA	NA	NA	NA	NA	NA
MP_CBR1400	Dartmouth	Broodstock breeder with potential contribution to Ovens stocking	No	No	Yes	Yes	No	F	2017	395	Yes	NA	>4	NA	NA	NA	NA	NA	NA	NA	NA	NA	NA	Source of origin	Dartmouth	0.99999	0	0	0	1e-05	0
MP_CBR1409	Dartmouth	Broodstock breeder with potential contribution to Ovens stocking	No	No	Yes	Yes	No	M	2017	390	No	NA	>4	NA	NA	NA	NA	NA	NA	NA	NA	NA	NA	Source of origin	Dartmouth	NA	NA	NA	NA	NA	NA
MP_CBR1402	Dartmouth	Broodstock breeder with potential contribution to Ovens stocking	No	No	Yes	Yes	No	M	2017	380	No	NA	>4	NA	NA	NA	NA	NA	NA	NA	NA	NA	NA	Source of origin	Dartmouth	NA	NA	NA	NA	NA	NA
MP_CBR1410	Dartmouth	Broodstock breeder with potential contribution to Ovens stocking	No	No	Yes	Yes	No	M	2017	410	No	NA	>4	NA	NA	NA	NA	NA	NA	NA	NA	NA	NA	Source of origin	Dartmouth	NA	NA	NA	NA	NA	NA
MP_CBR1403	Dartmouth	Broodstock breeder with potential contribution to Ovens stocking	No	No	Yes	Yes	No	M	2017	390	No	NA	>4	NA	NA	NA	NA	NA	NA	NA	NA	NA	NA	Source of origin	Dartmouth	NA	NA	NA	NA	NA	NA
MP_CBR1411	Dartmouth	Broodstock breeder with potential contribution to Ovens stocking	No	No	Yes	Yes	No	M	2017	385	Yes	NA	>4	NA	NA	NA	NA	NA	NA	NA	NA	NA	NA	Source of origin	Dartmouth	0.998779	0	5.35e-05	0	0.001167	0
MP_CBR1404	Dartmouth	Broodstock breeder with potential contribution to Ovens stocking	No	No	Yes	Yes	No	M	2017	410	No	NA	>4	NA	NA	NA	NA	NA	NA	NA	NA	NA	NA	Source of origin	Dartmouth	NA	NA	NA	NA	NA	NA
MP_CBR1405	Dartmouth	Broodstock breeder with potential contribution to Ovens stocking	No	No	Yes	Yes	No	M	2017	395	Yes	NA	>4	NA	NA	NA	NA	NA	NA	NA	NA	NA	NA	Source of origin	Dartmouth	0.99999	0	0	0	1e-05	0
MP_CBR1406	Dartmouth	Broodstock breeder with potential contribution to Ovens stocking	No	No	Yes	Yes	No	M	2017	370	No	NA	>4	NA	NA	NA	NA	NA	NA	NA	NA	NA	NA	Source of origin	Dartmouth	NA	NA	NA	NA	NA	NA
MP_CBR1407	Dartmouth	Broodstock breeder with potential contribution to Ovens stocking	No	No	Yes	Yes	No	M	2017	390	No	NA	>4	NA	NA	NA	NA	NA	NA	NA	NA	NA	NA	Source of origin	Dartmouth	NA	NA	NA	NA	NA	NA
MP_CBR1408	Dartmouth	Broodstock breeder with potential contribution to Ovens stocking	No	No	Yes	Yes	No	M	2017	335	No	NA	>4	NA	NA	NA	NA	NA	NA	NA	NA	NA	NA	Source of origin	Dartmouth	NA	NA	NA	NA	NA	NA
MP_CBR62	Dartmouth	Broodstock breeder with potential contribution to Ovens stocking	Yes	Yes	Yes	Yes	No	F	2013	400	No	NA	>4	NA	NA	NA	NA	NA	NA	NA	NA	NA	NA	Source of origin	Dartmouth	NA	NA	NA	NA	NA	NA
MP_CBR63	Dartmouth	Broodstock breeder with potential contribution to Ovens stocking	Yes	Yes	Yes	Yes	No	F	2013	420	No	NA	>4	NA	NA	NA	NA	NA	NA	NA	NA	NA	NA	Source of origin	Dartmouth	NA	NA	NA	NA	NA	NA
MP_CBR75	Dartmouth	Broodstock breeder with potential contribution to Ovens stocking	Yes	Yes	Yes	Yes	No	M	2013	390	No	NA	>4	NA	NA	NA	NA	NA	NA	NA	NA	NA	NA	Source of origin	Dartmouth	NA	NA	NA	NA	NA	NA
MP_CBR69	Dartmouth	Broodstock breeder with potential contribution to Ovens stocking	Yes	Yes	Yes	Yes	No	M	2013	370	No	NA	>4	NA	NA	NA	NA	NA	NA	NA	NA	NA	NA	Source of origin	Dartmouth	NA	NA	NA	NA	NA	NA
MP_CBR72	Dartmouth	Broodstock breeder with potential contribution to Ovens stocking	Yes	Yes	Yes	Yes	No	M	2013	410	No	NA	>4	NA	NA	NA	NA	NA	NA	NA	NA	NA	NA	Source of origin	Dartmouth	NA	NA	NA	NA	NA	NA
MP_CBR92	Dartmouth	Broodstock breeder with potential contribution to Ovens stocking	Yes	Yes	Yes	Yes	No	F	2014	410	Yes	NA	>4	NA	NA	NA	NA	NA	NA	NA	NA	NA	NA	Source of origin	Dartmouth	0.999716	0	2e-05	0	0.000264	0
MP_CBR94	Dartmouth	Broodstock breeder with potential contribution to Ovens stocking	Yes	Yes	Yes	Yes	No	F	2014	380	Yes	NA	>4	NA	NA	NA	NA	NA	NA	NA	NA	NA	NA	Source of origin	Dartmouth	0.999815	0	1.5e-06	0	0.0001805	0
MP_CBR95	Dartmouth	Broodstock breeder with potential contribution to Ovens stocking	Yes	Yes	Yes	Yes	No	F	2014	400	Yes	NA	>4	NA	NA	NA	NA	NA	NA	NA	NA	NA	NA	Source of origin	Dartmouth	0.979825	0	0.0003115	0.0002865	0.019575	0
MP_CBR91	Dartmouth	Broodstock breeder with potential contribution to Ovens stocking	Yes	Yes	Yes	Yes	No	F	2014	415	Yes	NA	>4	NA	NA	NA	NA	NA	NA	NA	NA	NA	NA	Source of origin	Dartmouth	0.995649	0	0.0011945	4.75e-05	0.0031105	0
MP_CBR99	Dartmouth	Broodstock breeder with potential contribution to Ovens stocking	Yes	Yes	Yes	Yes	No	M	2014	400	Yes	NA	>4	NA	NA	NA	NA	NA	NA	NA	NA	NA	NA	Source of origin	Dartmouth	0.99931	0	4.1e-05	0	0.0006435	0
MP_CBR100	Dartmouth	Broodstock breeder with potential contribution to Ovens stocking	Yes	Yes	Yes	Yes	No	M	2014	390	Yes	NA	>4	NA	NA	NA	NA	NA	NA	NA	NA	NA	NA	Source of origin	Dartmouth	1	0	0	0	0	0
MP_CBR101	Dartmouth	Broodstock breeder with potential contribution to Ovens stocking	Yes	Yes	Yes	Yes	No	M	2014	410	Yes	NA	>4	NA	NA	NA	NA	NA	NA	NA	NA	NA	NA	Source of origin	Dartmouth	0.99999	0	0	0	1e-05	0
MP_CBR102	Dartmouth	Broodstock breeder with potential contribution to Ovens stocking	Yes	Yes	Yes	Yes	No	M	2014	445	No	NA	>4	NA	NA	NA	NA	NA	NA	NA	NA	NA	NA	Source of origin	Dartmouth	NA	NA	NA	NA	NA	NA
MP_CBR97	Dartmouth	Broodstock breeder with potential contribution to Ovens stocking	Yes	Yes	Yes	Yes	No	F	2015	405	Yes	NA	>4	NA	NA	NA	NA	NA	NA	NA	NA	NA	NA	Source of origin	Dartmouth	0.99799	0	8.8e-05	1.5e-06	0.001919	0
MP_CBR160	Dartmouth	NA	Yes	No	Yes	Yes	No	U	2016	253	NA	NA	3	NA	NA	NA	NA	NA	NA	NA	NA	NA	NA	Source of origin	Dartmouth	NA	NA	NA	NA	NA	NA
MP_CBR161	Dartmouth	NA	Yes	No	Yes	Yes	No	U	2016	390	NA	NA	>4	NA	NA	NA	NA	NA	NA	NA	NA	NA	NA	Source of origin	Dartmouth	NA	NA	NA	NA	NA	NA
MP_CBR162	Dartmouth	NA	Yes	No	Yes	Yes	No	U	2016	280	NA	NA	3	NA	NA	NA	NA	NA	NA	NA	NA	NA	NA	Source of origin	Dartmouth	NA	NA	NA	NA	NA	NA
MP_CBR163	Dartmouth	NA	Yes	No	Yes	Yes	No	U	2016	290	NA	NA	>4	NA	NA	NA	NA	NA	NA	NA	NA	NA	NA	Source of origin	Dartmouth	NA	NA	NA	NA	NA	NA
MP_CBR165	Dartmouth	NA	Yes	No	Yes	Yes	No	U	2016	398	NA	NA	>4	NA	NA	NA	NA	NA	NA	NA	NA	NA	NA	Source of origin	Dartmouth	NA	NA	NA	NA	NA	NA
MP_C223	Dartmouth	NA	Yes	No	Yes	Yes	No	U	2014	153	NA	NA	1	NA	NA	NA	NA	NA	NA	NA	NA	NA	NA	Source of origin	Dartmouth	NA	NA	NA	NA	NA	NA
MP_Tr2014_101	Dartmouth	NA	Yes	No	Yes	Yes	No	U	2014	412	NA	NA	>4	NA	NA	NA	NA	NA	NA	NA	NA	NA	NA	Source of origin	Dartmouth	NA	NA	NA	NA	NA	NA
MP_Tr2014_114	Dartmouth	NA	Yes	No	Yes	Yes	No	U	2014	135	NA	NA	1	NA	NA	NA	NA	NA	NA	NA	NA	NA	NA	Source of origin	Dartmouth	NA	NA	NA	NA	NA	NA
MP_Tr2014_116	Dartmouth	NA	Yes	No	Yes	Yes	No	U	2014	145	NA	NA	1	NA	NA	NA	NA	NA	NA	NA	NA	NA	NA	Source of origin	Dartmouth	NA	NA	NA	NA	NA	NA
MP_C231	Dartmouth	NA	Yes	No	Yes	Yes	No	U	2014	154	NA	NA	1	NA	NA	NA	NA	NA	NA	NA	NA	NA	NA	Source of origin	Dartmouth	NA	NA	NA	NA	NA	NA
MP_C248	Dartmouth	NA	Yes	No	Yes	Yes	No	U	2014	155	NA	NA	1	NA	NA	NA	NA	NA	NA	NA	NA	NA	NA	Source of origin	Dartmouth	NA	NA	NA	NA	NA	NA
MP_C256	Dartmouth	NA	Yes	No	Yes	Yes	No	U	2014	155	NA	NA	1	NA	NA	NA	NA	NA	NA	NA	NA	NA	NA	Source of origin	Dartmouth	NA	NA	NA	NA	NA	NA
MP_C264	Dartmouth	NA	Yes	No	Yes	Yes	No	U	2014	215	NA	NA	2	NA	NA	NA	NA	NA	NA	NA	NA	NA	NA	Source of origin	Dartmouth	NA	NA	NA	NA	NA	NA
MP_C272	Dartmouth	NA	Yes	No	Yes	Yes	No	U	2014	132	NA	NA	1	NA	NA	NA	NA	NA	NA	NA	NA	NA	NA	Source of origin	Dartmouth	NA	NA	NA	NA	NA	NA
MP_C281	Dartmouth	NA	Yes	No	Yes	Yes	No	U	2014	126	NA	NA	1	NA	NA	NA	NA	NA	NA	NA	NA	NA	NA	Source of origin	Dartmouth	NA	NA	NA	NA	NA	NA
MP_C289	Dartmouth	NA	Yes	No	Yes	Yes	No	U	2014	370	NA	NA	>4	NA	NA	NA	NA	NA	NA	NA	NA	NA	NA	Source of origin	Dartmouth	NA	NA	NA	NA	NA	NA
MP_C297	Dartmouth	NA	Yes	No	Yes	Yes	No	U	2014	254	NA	NA	3	NA	NA	NA	NA	NA	NA	NA	NA	NA	NA	Source of origin	Dartmouth	NA	NA	NA	NA	NA	NA
MP_Tr2014_102	Dartmouth	NA	Yes	No	Yes	Yes	No	U	2014	354	NA	NA	>4	NA	NA	NA	NA	NA	NA	NA	NA	NA	NA	Source of origin	Dartmouth	NA	NA	NA	NA	NA	NA
MP_Tr2014_011	Dartmouth	NA	Yes	No	Yes	Yes	No	U	2014	395	NA	NA	>4	NA	NA	NA	NA	NA	NA	NA	NA	NA	NA	Source of origin	Dartmouth	NA	NA	NA	NA	NA	NA
MP_Tr2014_117	Dartmouth	NA	Yes	No	Yes	Yes	No	U	2014	129	NA	NA	1	NA	NA	NA	NA	NA	NA	NA	NA	NA	NA	Source of origin	Dartmouth	NA	NA	NA	NA	NA	NA
MP_C249	Dartmouth	NA	Yes	No	Yes	Yes	No	U	2014	155	NA	NA	1	NA	NA	NA	NA	NA	NA	NA	NA	NA	NA	Source of origin	Dartmouth	NA	NA	NA	NA	NA	NA
MP_C257	Dartmouth	NA	Yes	No	Yes	Yes	No	U	2014	144	NA	NA	1	NA	NA	NA	NA	NA	NA	NA	NA	NA	NA	Source of origin	Dartmouth	NA	NA	NA	NA	NA	NA
MP_C265	Dartmouth	NA	Yes	No	Yes	Yes	No	U	2014	147	NA	NA	1	NA	NA	NA	NA	NA	NA	NA	NA	NA	NA	Source of origin	Dartmouth	NA	NA	NA	NA	NA	NA
MP_C273	Dartmouth	NA	Yes	No	Yes	Yes	No	U	2014	120	NA	NA	1	NA	NA	NA	NA	NA	NA	NA	NA	NA	NA	Source of origin	Dartmouth	NA	NA	NA	NA	NA	NA
MP_C282	Dartmouth	NA	Yes	No	Yes	Yes	No	U	2014	119	NA	NA	0	NA	NA	NA	NA	NA	NA	NA	NA	NA	NA	Source of origin	Dartmouth	NA	NA	NA	NA	NA	NA
MP_C290	Dartmouth	NA	Yes	No	Yes	Yes	No	U	2014	390	NA	NA	>4	NA	NA	NA	NA	NA	NA	NA	NA	NA	NA	Source of origin	Dartmouth	NA	NA	NA	NA	NA	NA
MP_C298	Dartmouth	NA	Yes	No	Yes	Yes	No	U	2014	215	NA	NA	2	NA	NA	NA	NA	NA	NA	NA	NA	NA	NA	Source of origin	Dartmouth	NA	NA	NA	NA	NA	NA
MP_Tr2014_103	Dartmouth	NA	Yes	No	Yes	Yes	No	U	2014	170	NA	NA	1	NA	NA	NA	NA	NA	NA	NA	NA	NA	NA	Source of origin	Dartmouth	NA	NA	NA	NA	NA	NA
MP_Tr2014_118	Dartmouth	NA	Yes	No	Yes	Yes	No	U	2014	124	NA	NA	1	NA	NA	NA	NA	NA	NA	NA	NA	NA	NA	Source of origin	Dartmouth	NA	NA	NA	NA	NA	NA
MP_C233	Dartmouth	NA	Yes	No	Yes	Yes	No	U	2014	140	NA	NA	1	NA	NA	NA	NA	NA	NA	NA	NA	NA	NA	Source of origin	Dartmouth	NA	NA	NA	NA	NA	NA
MP_C250	Dartmouth	NA	Yes	No	Yes	Yes	No	U	2014	149	NA	NA	1	NA	NA	NA	NA	NA	NA	NA	NA	NA	NA	Source of origin	Dartmouth	NA	NA	NA	NA	NA	NA
MP_C258	Dartmouth	NA	Yes	No	Yes	Yes	No	U	2014	124	NA	NA	1	NA	NA	NA	NA	NA	NA	NA	NA	NA	NA	Source of origin	Dartmouth	NA	NA	NA	NA	NA	NA
MP_C266	Dartmouth	NA	Yes	No	Yes	Yes	No	U	2014	108	NA	NA	0	NA	NA	NA	NA	NA	NA	NA	NA	NA	NA	Source of origin	Dartmouth	NA	NA	NA	NA	NA	NA
MP_C274	Dartmouth	NA	Yes	No	Yes	Yes	No	U	2014	115	NA	NA	0	NA	NA	NA	NA	NA	NA	NA	NA	NA	NA	Source of origin	Dartmouth	NA	NA	NA	NA	NA	NA
MP_C283	Dartmouth	NA	Yes	No	Yes	Yes	No	U	2014	98	NA	NA	0	NA	NA	NA	NA	NA	NA	NA	NA	NA	NA	Source of origin	Dartmouth	NA	NA	NA	NA	NA	NA
MP_C291	Dartmouth	NA	Yes	No	Yes	Yes	No	U	2014	390	NA	NA	>4	NA	NA	NA	NA	NA	NA	NA	NA	NA	NA	Source of origin	Dartmouth	NA	NA	NA	NA	NA	NA
MP_C299	Dartmouth	NA	Yes	No	Yes	Yes	No	U	2014	374	NA	NA	>4	NA	NA	NA	NA	NA	NA	NA	NA	NA	NA	Source of origin	Dartmouth	NA	NA	NA	NA	NA	NA
MP_C226	Dartmouth	NA	Yes	No	Yes	Yes	No	U	2014	128	NA	NA	1	NA	NA	NA	NA	NA	NA	NA	NA	NA	NA	Source of origin	Dartmouth	NA	NA	NA	NA	NA	NA
MP_Tr2014_104	Dartmouth	NA	Yes	No	Yes	Yes	No	U	2014	204	NA	NA	2	NA	NA	NA	NA	MP_Tr2014_105	NA	NA	NA	NA	NA	Source of origin	Dartmouth	NA	NA	NA	NA	NA	NA
MP_Tr2014_111	Dartmouth	NA	Yes	No	Yes	Yes	No	U	2014	148	NA	NA	1	NA	NA	NA	NA	NA	NA	NA	NA	NA	NA	Source of origin	Dartmouth	NA	NA	NA	NA	NA	NA
MP_Tr2014_119	Dartmouth	NA	Yes	No	Yes	Yes	No	U	2014	132	NA	NA	1	NA	NA	NA	NA	NA	NA	NA	NA	NA	NA	Source of origin	Dartmouth	NA	NA	NA	NA	NA	NA
MP_C234	Dartmouth	NA	Yes	No	Yes	Yes	No	U	2014	140	NA	NA	1	NA	NA	NA	NA	NA	NA	NA	NA	NA	NA	Source of origin	Dartmouth	NA	NA	NA	NA	NA	NA
MP_C259	Dartmouth	NA	Yes	No	Yes	Yes	No	U	2014	122	NA	NA	1	NA	NA	NA	NA	NA	NA	NA	NA	NA	NA	Source of origin	Dartmouth	NA	NA	NA	NA	NA	NA
MP_C267	Dartmouth	NA	Yes	No	Yes	Yes	No	U	2014	132	NA	NA	1	NA	NA	NA	NA	NA	NA	NA	NA	NA	NA	Source of origin	Dartmouth	NA	NA	NA	NA	NA	NA
MP_C275	Dartmouth	NA	Yes	No	Yes	Yes	No	U	2014	120	NA	NA	1	NA	NA	NA	NA	NA	NA	NA	NA	NA	NA	Source of origin	Dartmouth	NA	NA	NA	NA	NA	NA
MP_C284	Dartmouth	NA	Yes	No	Yes	Yes	No	U	2014	133	NA	NA	1	NA	NA	NA	NA	NA	NA	NA	NA	NA	NA	Source of origin	Dartmouth	NA	NA	NA	NA	NA	NA
MP_C292	Dartmouth	NA	Yes	No	Yes	Yes	No	U	2014	385	NA	NA	>4	NA	NA	NA	NA	NA	NA	NA	NA	NA	NA	Source of origin	Dartmouth	NA	NA	NA	NA	NA	NA
MP_C300	Dartmouth	NA	Yes	No	Yes	Yes	No	U	2014	385	NA	NA	>4	NA	NA	NA	NA	NA	NA	NA	NA	NA	NA	Source of origin	Dartmouth	NA	NA	NA	NA	NA	NA
MP_Tr2014_105	Dartmouth	NA	Yes	No	Yes	Yes	No	U	2014	154	NA	NA	1	NA	NA	NA	NA	MP_Tr2014_104	NA	NA	NA	NA	NA	Source of origin	Dartmouth	NA	NA	NA	NA	NA	NA
MP_Tr2014_112	Dartmouth	NA	Yes	No	Yes	Yes	No	U	2014	140	NA	NA	1	NA	NA	NA	NA	NA	NA	NA	NA	NA	NA	Source of origin	Dartmouth	NA	NA	NA	NA	NA	NA
MP_Tr2014_012	Dartmouth	NA	Yes	No	Yes	Yes	No	U	2014	405	NA	NA	>4	NA	NA	NA	NA	NA	NA	NA	NA	NA	NA	Source of origin	Dartmouth	NA	NA	NA	NA	NA	NA
MP_C235	Dartmouth	NA	Yes	No	Yes	Yes	No	U	2014	143	NA	NA	1	NA	NA	NA	NA	NA	NA	NA	NA	NA	NA	Source of origin	Dartmouth	NA	NA	NA	NA	NA	NA
MP_C260	Dartmouth	NA	Yes	No	Yes	Yes	No	U	2014	220	NA	NA	2	NA	NA	NA	NA	NA	NA	NA	NA	NA	NA	Source of origin	Dartmouth	NA	NA	NA	NA	NA	NA
MP_C276	Dartmouth	NA	Yes	No	Yes	Yes	No	U	2014	139	NA	NA	1	NA	NA	NA	NA	NA	NA	NA	NA	NA	NA	Source of origin	Dartmouth	NA	NA	NA	NA	NA	NA
MP_C285	Dartmouth	NA	Yes	No	Yes	Yes	No	U	2014	134	NA	NA	1	NA	NA	NA	NA	NA	NA	NA	NA	NA	NA	Source of origin	Dartmouth	NA	NA	NA	NA	NA	NA
MP_C293	Dartmouth	NA	Yes	No	Yes	Yes	No	U	2014	349	NA	NA	>4	NA	NA	NA	NA	NA	NA	NA	NA	NA	NA	Source of origin	Dartmouth	NA	NA	NA	NA	NA	NA
MP_C301	Dartmouth	NA	Yes	No	Yes	Yes	No	U	2014	322	NA	NA	>4	NA	NA	NA	NA	NA	NA	NA	NA	NA	NA	Source of origin	Dartmouth	NA	NA	NA	NA	NA	NA
MP_C228	Dartmouth	NA	Yes	No	Yes	Yes	No	U	2014	146	NA	NA	1	NA	NA	NA	NA	NA	NA	NA	NA	NA	NA	Source of origin	Dartmouth	NA	NA	NA	NA	NA	NA
MP_Tr2014_106	Dartmouth	NA	Yes	No	Yes	Yes	No	U	2014	143	NA	NA	1	NA	NA	NA	NA	NA	NA	NA	NA	NA	NA	Source of origin	Dartmouth	NA	NA	NA	NA	NA	NA
MP_Tr2014_113	Dartmouth	NA	Yes	No	Yes	Yes	No	U	2014	156	NA	NA	1	NA	NA	NA	NA	NA	NA	NA	NA	NA	NA	Source of origin	Dartmouth	NA	NA	NA	NA	NA	NA
MP_Tr2014_120	Dartmouth	NA	Yes	No	Yes	Yes	No	U	2014	150	NA	NA	1	NA	NA	NA	NA	NA	NA	NA	NA	NA	NA	Source of origin	Dartmouth	NA	NA	NA	NA	NA	NA
MP_C236	Dartmouth	NA	Yes	No	Yes	Yes	No	U	2014	141	NA	NA	1	NA	NA	NA	NA	NA	NA	NA	NA	NA	NA	Source of origin	Dartmouth	NA	NA	NA	NA	NA	NA
MP_C261	Dartmouth	NA	Yes	No	Yes	Yes	No	U	2014	156	NA	NA	1	NA	NA	NA	NA	NA	NA	NA	NA	NA	NA	Source of origin	Dartmouth	NA	NA	NA	NA	NA	NA
MP_C269	Dartmouth	NA	Yes	No	Yes	Yes	No	U	2014	138	NA	NA	1	NA	NA	NA	NA	NA	NA	NA	NA	NA	NA	Source of origin	Dartmouth	NA	NA	NA	NA	NA	NA
MP_C277	Dartmouth	NA	Yes	No	Yes	Yes	No	U	2014	122	NA	NA	1	NA	NA	NA	NA	NA	NA	NA	NA	NA	NA	Source of origin	Dartmouth	NA	NA	NA	NA	NA	NA
MP_C286	Dartmouth	NA	Yes	No	Yes	Yes	No	U	2014	125	NA	NA	1	NA	NA	NA	NA	NA	NA	NA	NA	NA	NA	Source of origin	Dartmouth	NA	NA	NA	NA	NA	NA
MP_C294	Dartmouth	NA	Yes	No	Yes	Yes	No	U	2014	340	NA	NA	>4	NA	NA	NA	NA	NA	NA	NA	NA	NA	NA	Source of origin	Dartmouth	NA	NA	NA	NA	NA	NA
MP_Tr2014_001	Dartmouth	NA	Yes	No	Yes	Yes	No	U	2014	390	NA	NA	>4	NA	NA	NA	NA	NA	NA	NA	NA	NA	NA	Source of origin	Dartmouth	NA	NA	NA	NA	NA	NA
MP_C229	Dartmouth	NA	Yes	No	Yes	Yes	No	U	2014	158	NA	NA	1	NA	NA	NA	NA	NA	NA	NA	NA	NA	NA	Source of origin	Dartmouth	NA	NA	NA	NA	NA	NA
MP_Tr2014_107	Dartmouth	NA	Yes	No	Yes	Yes	No	U	2014	135	NA	NA	1	NA	NA	NA	NA	NA	NA	NA	NA	NA	NA	Source of origin	Dartmouth	NA	NA	NA	NA	NA	NA
MP_Tr2014_109	Dartmouth	NA	Yes	No	Yes	Yes	No	U	2014	164	NA	NA	1	NA	NA	NA	NA	NA	NA	NA	NA	NA	NA	Source of origin	Dartmouth	NA	NA	NA	NA	NA	NA
MP_C262	Dartmouth	NA	Yes	No	Yes	Yes	No	U	2014	194	NA	NA	2	NA	NA	NA	NA	NA	NA	NA	NA	NA	NA	Source of origin	Dartmouth	NA	NA	NA	NA	NA	NA
MP_C270	Dartmouth	NA	Yes	No	Yes	Yes	No	U	2014	104	NA	NA	0	NA	NA	NA	NA	NA	NA	NA	NA	NA	NA	Source of origin	Dartmouth	NA	NA	NA	NA	NA	NA
MP_C278	Dartmouth	NA	Yes	No	Yes	Yes	No	U	2014	118	NA	NA	0	NA	NA	NA	NA	NA	NA	NA	NA	NA	NA	Source of origin	Dartmouth	NA	NA	NA	NA	NA	NA
MP_C295	Dartmouth	NA	Yes	No	Yes	Yes	No	U	2014	293	NA	NA	>4	NA	NA	NA	NA	NA	NA	NA	NA	NA	NA	Source of origin	Dartmouth	NA	NA	NA	NA	NA	NA
MP_Tr2014_010	Dartmouth	NA	Yes	No	Yes	Yes	No	U	2014	371	NA	NA	>4	NA	NA	NA	NA	NA	NA	NA	NA	NA	NA	Source of origin	Dartmouth	NA	NA	NA	NA	NA	NA
MP_C230	Dartmouth	NA	Yes	No	Yes	Yes	No	U	2014	151	NA	NA	1	NA	NA	NA	NA	NA	NA	NA	NA	NA	NA	Source of origin	Dartmouth	NA	NA	NA	NA	NA	NA
MP_Tr2014_108	Dartmouth	NA	Yes	No	Yes	Yes	No	U	2014	140	NA	NA	1	NA	NA	NA	NA	NA	NA	NA	NA	NA	NA	Source of origin	Dartmouth	NA	NA	NA	NA	NA	NA
MP_Tr2014_115	Dartmouth	NA	Yes	No	Yes	Yes	No	U	2014	123	NA	NA	1	NA	NA	NA	NA	NA	NA	NA	NA	NA	NA	Source of origin	Dartmouth	NA	NA	NA	NA	NA	NA
MP_C247	Dartmouth	NA	Yes	No	Yes	Yes	No	U	2014	328	NA	NA	>4	NA	NA	NA	NA	NA	NA	NA	NA	NA	NA	Source of origin	Dartmouth	NA	NA	NA	NA	NA	NA
MP_C255	Dartmouth	NA	Yes	No	Yes	Yes	No	U	2014	138	NA	NA	1	NA	NA	NA	NA	NA	NA	NA	NA	NA	NA	Source of origin	Dartmouth	NA	NA	NA	NA	NA	NA
MP_C263	Dartmouth	NA	Yes	No	Yes	Yes	No	U	2014	146	NA	NA	1	NA	NA	NA	NA	NA	NA	NA	NA	NA	NA	Source of origin	Dartmouth	NA	NA	NA	NA	NA	NA
MP_C271	Dartmouth	NA	Yes	No	Yes	Yes	No	U	2014	123	NA	NA	1	NA	NA	NA	NA	NA	NA	NA	NA	NA	NA	Source of origin	Dartmouth	NA	NA	NA	NA	NA	NA
MP_C280	Dartmouth	NA	Yes	No	Yes	Yes	No	U	2014	165	NA	NA	1	NA	NA	NA	NA	NA	NA	NA	NA	NA	NA	Source of origin	Dartmouth	NA	NA	NA	NA	NA	NA
MP_C288	Dartmouth	NA	Yes	No	Yes	Yes	No	U	2014	121	NA	NA	1	NA	NA	NA	NA	NA	NA	NA	NA	NA	NA	Source of origin	Dartmouth	NA	NA	NA	NA	NA	NA
MP_C296	Dartmouth	NA	Yes	No	Yes	Yes	No	U	2014	355	NA	NA	>4	NA	NA	NA	NA	NA	NA	NA	NA	NA	NA	Source of origin	Dartmouth	NA	NA	NA	NA	NA	NA
MP_Tr2014_100	Dartmouth	NA	Yes	No	Yes	Yes	No	U	2014	144	NA	NA	1	NA	NA	NA	NA	NA	NA	NA	NA	NA	NA	Source of origin	Dartmouth	NA	NA	NA	NA	NA	NA
MP_Tr2014_121	Dartmouth	NA	Yes	No	Yes	Yes	No	U	2014	143	NA	NA	1	NA	NA	NA	NA	NA	NA	NA	NA	NA	NA	Source of origin	Dartmouth	NA	NA	NA	NA	NA	NA
MP_Tr2014_073	Dartmouth	NA	Yes	No	Yes	Yes	No	U	2014	413	NA	NA	>4	NA	NA	NA	NA	NA	NA	NA	NA	NA	NA	Source of origin	Dartmouth	NA	NA	NA	NA	NA	NA
MP_Tr2014_080	Dartmouth	NA	Yes	No	Yes	Yes	No	U	2014	387	NA	NA	>4	NA	NA	NA	NA	NA	NA	NA	NA	NA	NA	Source of origin	Dartmouth	NA	NA	NA	NA	NA	NA
MP_Tr2014_088	Dartmouth	NA	Yes	No	Yes	Yes	No	U	2014	290	NA	NA	>4	NA	NA	NA	NA	NA	NA	NA	NA	NA	NA	Source of origin	Dartmouth	NA	NA	NA	NA	NA	NA
MP_Tr2014_015	Dartmouth	NA	Yes	No	Yes	Yes	No	U	2014	387	NA	NA	>4	NA	NA	NA	NA	NA	NA	NA	NA	NA	NA	Source of origin	Dartmouth	NA	NA	NA	NA	NA	NA
MP_Tr2014_022	Dartmouth	NA	Yes	No	Yes	Yes	No	U	2014	257	NA	NA	3	NA	NA	NA	NA	NA	NA	NA	NA	NA	NA	Source of origin	Dartmouth	NA	NA	NA	NA	NA	NA
MP_Tr2014_003	Dartmouth	NA	Yes	No	Yes	Yes	No	U	2014	55	NA	NA	0	NA	NA	NA	NA	NA	NA	NA	NA	NA	NA	Source of origin	Dartmouth	NA	NA	NA	NA	NA	NA
MP_Tr2014_037	Dartmouth	NA	Yes	No	Yes	Yes	No	U	2014	170	NA	NA	1	NA	NA	NA	NA	NA	NA	NA	NA	NA	NA	Source of origin	Dartmouth	NA	NA	NA	NA	NA	NA
MP_Tr2014_044	Dartmouth	NA	Yes	No	Yes	Yes	No	U	2014	153	NA	NA	1	NA	NA	NA	NA	NA	NA	NA	NA	NA	NA	Source of origin	Dartmouth	NA	NA	NA	NA	NA	NA
MP_Tr2014_051	Dartmouth	NA	Yes	No	Yes	Yes	No	U	2014	82	NA	NA	0	NA	NA	NA	NA	NA	NA	NA	NA	NA	NA	Source of origin	Dartmouth	NA	NA	NA	NA	NA	NA
MP_Tr2014_059	Dartmouth	NA	Yes	No	Yes	Yes	No	U	2014	74	NA	NA	0	NA	NA	NA	NA	NA	NA	NA	NA	NA	NA	Source of origin	Dartmouth	NA	NA	NA	NA	NA	NA
MP_Tr2014_066	Dartmouth	NA	Yes	No	Yes	Yes	No	U	2014	410	NA	NA	>4	NA	NA	NA	NA	NA	NA	NA	NA	NA	NA	Source of origin	Dartmouth	NA	NA	NA	NA	NA	NA
MP_Tr2014_122	Dartmouth	NA	Yes	No	Yes	Yes	No	U	2014	128	NA	NA	1	NA	NA	NA	NA	NA	NA	NA	NA	NA	NA	Source of origin	Dartmouth	NA	NA	NA	NA	NA	NA
MP_Tr2014_074	Dartmouth	NA	Yes	No	Yes	Yes	No	U	2014	378	NA	NA	>4	NA	NA	NA	NA	NA	NA	NA	NA	NA	NA	Source of origin	Dartmouth	NA	NA	NA	NA	NA	NA
MP_Tr2014_081	Dartmouth	NA	Yes	No	Yes	Yes	No	U	2014	381	NA	NA	>4	NA	NA	NA	NA	NA	NA	NA	NA	NA	NA	Source of origin	Dartmouth	NA	NA	NA	NA	NA	NA
MP_Tr2014_089	Dartmouth	NA	Yes	No	Yes	Yes	No	U	2014	404	NA	NA	>4	NA	NA	NA	NA	NA	NA	NA	NA	NA	NA	Source of origin	Dartmouth	NA	NA	NA	NA	NA	NA
MP_Tr2014_016	Dartmouth	NA	Yes	No	Yes	Yes	No	U	2014	381	NA	NA	>4	NA	NA	NA	NA	NA	NA	NA	NA	NA	NA	Source of origin	Dartmouth	NA	NA	NA	NA	NA	NA
MP_Tr2014_023	Dartmouth	NA	Yes	No	Yes	Yes	No	U	2014	352	NA	NA	>4	NA	NA	NA	NA	NA	NA	NA	NA	NA	NA	Source of origin	Dartmouth	NA	NA	NA	NA	NA	NA
MP_Tr2014_030	Dartmouth	NA	Yes	No	Yes	Yes	No	U	2014	396	NA	NA	>4	NA	NA	NA	NA	NA	NA	NA	NA	NA	NA	Source of origin	Dartmouth	NA	NA	NA	NA	NA	NA
MP_Tr2014_045	Dartmouth	NA	Yes	No	Yes	Yes	No	U	2014	379	NA	NA	>4	NA	NA	NA	NA	NA	NA	NA	NA	NA	NA	Source of origin	Dartmouth	NA	NA	NA	NA	NA	NA
MP_Tr2014_052	Dartmouth	NA	Yes	No	Yes	Yes	No	U	2014	133	NA	NA	1	NA	NA	NA	NA	NA	NA	NA	NA	NA	NA	Source of origin	Dartmouth	NA	NA	NA	NA	NA	NA
MP_Tr2014_006	Dartmouth	NA	Yes	No	Yes	Yes	No	U	2014	64	NA	NA	0	NA	NA	NA	NA	NA	NA	NA	NA	NA	NA	Source of origin	Dartmouth	NA	NA	NA	NA	NA	NA
MP_Tr2014_067	Dartmouth	NA	Yes	No	Yes	Yes	No	U	2014	377	NA	NA	>4	NA	NA	NA	NA	NA	NA	NA	NA	NA	NA	Source of origin	Dartmouth	NA	NA	NA	NA	NA	NA
MP_Tr2014_123	Dartmouth	NA	Yes	No	Yes	Yes	No	U	2014	114	NA	NA	0	NA	NA	NA	NA	NA	NA	NA	NA	NA	NA	Source of origin	Dartmouth	NA	NA	NA	NA	NA	NA
MP_Tr2014_075	Dartmouth	NA	Yes	No	Yes	Yes	No	U	2014	387	NA	NA	>4	NA	NA	NA	NA	NA	NA	NA	NA	NA	NA	Source of origin	Dartmouth	NA	NA	NA	NA	NA	NA
MP_Tr2014_082	Dartmouth	NA	Yes	No	Yes	Yes	No	U	2014	402	NA	NA	>4	NA	NA	NA	NA	NA	NA	NA	NA	NA	NA	Source of origin	Dartmouth	NA	NA	NA	NA	NA	NA
MP_Tr2014_009	Dartmouth	NA	Yes	No	Yes	Yes	No	U	2014	382	NA	NA	>4	NA	NA	NA	NA	NA	NA	NA	NA	NA	NA	Source of origin	Dartmouth	NA	NA	NA	NA	NA	NA
MP_Tr2014_017	Dartmouth	NA	Yes	No	Yes	Yes	No	U	2014	397	NA	NA	>4	NA	NA	NA	NA	NA	NA	NA	NA	NA	NA	Source of origin	Dartmouth	NA	NA	NA	NA	NA	NA
MP_Tr2014_024	Dartmouth	NA	Yes	No	Yes	Yes	No	U	2014	390	NA	NA	>4	NA	NA	NA	NA	NA	NA	NA	NA	NA	NA	Source of origin	Dartmouth	NA	NA	NA	NA	NA	NA
MP_Tr2014_031	Dartmouth	NA	Yes	No	Yes	Yes	No	U	2014	343	NA	NA	>4	NA	NA	NA	NA	NA	NA	NA	NA	NA	NA	Source of origin	Dartmouth	NA	NA	NA	NA	NA	NA
MP_Tr2014_039	Dartmouth	NA	Yes	No	Yes	Yes	No	U	2014	450	NA	NA	>4	NA	NA	NA	NA	NA	NA	NA	NA	NA	NA	Source of origin	Dartmouth	NA	NA	NA	NA	NA	NA
MP_Tr2014_046	Dartmouth	NA	Yes	No	Yes	Yes	No	U	2014	221	NA	NA	2	NA	NA	NA	NA	NA	NA	NA	NA	NA	NA	Source of origin	Dartmouth	NA	NA	NA	NA	NA	NA
MP_Tr2014_060	Dartmouth	NA	Yes	No	Yes	Yes	No	U	2014	68	NA	NA	0	NA	NA	NA	NA	NA	NA	NA	NA	NA	NA	Source of origin	Dartmouth	NA	NA	NA	NA	NA	NA
MP_Tr2014_068	Dartmouth	NA	Yes	No	Yes	Yes	No	U	2014	382	NA	NA	>4	NA	NA	NA	NA	NA	NA	NA	NA	NA	NA	Source of origin	Dartmouth	NA	NA	NA	NA	NA	NA
MP_Tr2014_124	Dartmouth	NA	Yes	No	Yes	Yes	No	U	2014	138	NA	NA	1	NA	NA	NA	NA	NA	NA	NA	NA	NA	NA	Source of origin	Dartmouth	NA	NA	NA	NA	NA	NA
MP_Tr2014_076	Dartmouth	NA	Yes	No	Yes	Yes	No	U	2014	402	NA	NA	>4	NA	NA	NA	NA	NA	NA	NA	NA	NA	NA	Source of origin	Dartmouth	NA	NA	NA	NA	NA	NA
MP_Tr2014_083	Dartmouth	NA	Yes	No	Yes	Yes	No	U	2014	382	NA	NA	>4	NA	NA	NA	NA	NA	NA	NA	NA	NA	NA	Source of origin	Dartmouth	NA	NA	NA	NA	NA	NA
MP_Tr2014_090	Dartmouth	NA	Yes	No	Yes	Yes	No	U	2014	355	NA	NA	>4	NA	NA	NA	NA	NA	NA	NA	NA	NA	NA	Source of origin	Dartmouth	NA	NA	NA	NA	NA	NA
MP_Tr2014_018	Dartmouth	NA	Yes	No	Yes	Yes	No	U	2014	384	NA	NA	>4	NA	NA	NA	NA	NA	NA	NA	NA	NA	NA	Source of origin	Dartmouth	NA	NA	NA	NA	NA	NA
MP_Tr2014_025	Dartmouth	NA	Yes	No	Yes	Yes	No	U	2014	384	NA	NA	>4	NA	NA	NA	NA	NA	NA	NA	NA	NA	NA	Source of origin	Dartmouth	NA	NA	NA	NA	NA	NA
MP_Tr2014_032	Dartmouth	NA	Yes	No	Yes	Yes	No	U	2014	149	NA	NA	1	NA	NA	NA	NA	NA	NA	NA	NA	NA	NA	Source of origin	Dartmouth	NA	NA	NA	NA	NA	NA
MP_Tr2014_047	Dartmouth	NA	Yes	No	Yes	Yes	No	U	2014	152	NA	NA	1	NA	NA	NA	NA	NA	NA	NA	NA	NA	NA	Source of origin	Dartmouth	NA	NA	NA	NA	NA	NA
MP_Tr2014_061	Dartmouth	NA	Yes	No	Yes	Yes	No	U	2014	65	NA	NA	0	NA	NA	NA	NA	NA	NA	NA	NA	NA	NA	Source of origin	Dartmouth	NA	NA	NA	NA	NA	NA
MP_Tr2014_069	Dartmouth	NA	Yes	No	Yes	Yes	No	U	2014	379	NA	NA	>4	NA	NA	NA	NA	NA	NA	NA	NA	NA	NA	Source of origin	Dartmouth	NA	NA	NA	NA	NA	NA
MP_Tr2014_125	Dartmouth	NA	Yes	No	Yes	Yes	No	U	2014	167	NA	NA	1	NA	NA	NA	NA	NA	NA	NA	NA	NA	NA	Source of origin	Dartmouth	NA	NA	NA	NA	NA	NA
MP_Tr2014_084	Dartmouth	NA	Yes	No	Yes	Yes	No	U	2014	359	NA	NA	>4	NA	NA	NA	NA	NA	NA	NA	NA	NA	NA	Source of origin	Dartmouth	NA	NA	NA	NA	NA	NA
MP_Tr2014_091	Dartmouth	NA	Yes	No	Yes	Yes	No	U	2014	394	NA	NA	>4	NA	NA	NA	NA	NA	NA	NA	NA	NA	NA	Source of origin	Dartmouth	NA	NA	NA	NA	NA	NA
MP_Tr2014_019	Dartmouth	NA	Yes	No	Yes	Yes	No	U	2014	383	NA	NA	>4	NA	NA	NA	NA	NA	NA	NA	NA	NA	NA	Source of origin	Dartmouth	NA	NA	NA	NA	NA	NA
MP_Tr2014_026	Dartmouth	NA	Yes	No	Yes	Yes	No	U	2014	400	NA	NA	>4	NA	NA	NA	NA	NA	NA	NA	NA	NA	NA	Source of origin	Dartmouth	NA	NA	NA	NA	NA	NA
MP_Tr2014_033	Dartmouth	NA	Yes	No	Yes	Yes	No	U	2014	394	NA	NA	>4	NA	NA	NA	NA	NA	NA	NA	NA	NA	NA	Source of origin	Dartmouth	NA	NA	NA	NA	NA	NA
MP_Tr2014_048	Dartmouth	NA	Yes	No	Yes	Yes	No	U	2014	143	NA	NA	1	NA	NA	NA	NA	NA	NA	NA	NA	NA	NA	Source of origin	Dartmouth	NA	NA	NA	NA	NA	NA
MP_Tr2014_055	Dartmouth	NA	Yes	No	Yes	Yes	No	U	2014	145	NA	NA	1	NA	NA	NA	NA	NA	NA	NA	NA	NA	NA	Source of origin	Dartmouth	NA	NA	NA	NA	NA	NA
MP_Tr2014_062	Dartmouth	NA	Yes	No	Yes	Yes	No	U	2014	376	NA	NA	>4	NA	NA	NA	NA	NA	NA	NA	NA	NA	NA	Source of origin	Dartmouth	NA	NA	NA	NA	NA	NA
MP_Tr2014_007	Dartmouth	NA	Yes	No	Yes	Yes	No	U	2014	65	NA	NA	0	NA	NA	NA	NA	NA	NA	NA	NA	NA	NA	Source of origin	Dartmouth	NA	NA	NA	NA	NA	NA
MP_Tr2014_078	Dartmouth	NA	Yes	No	Yes	Yes	No	U	2014	395	NA	NA	>4	NA	NA	NA	NA	NA	NA	NA	NA	NA	NA	Source of origin	Dartmouth	NA	NA	NA	NA	NA	NA
MP_Tr2014_085	Dartmouth	NA	Yes	No	Yes	Yes	No	U	2014	395	NA	NA	>4	NA	NA	NA	NA	NA	NA	NA	NA	NA	NA	Source of origin	Dartmouth	NA	NA	NA	NA	NA	NA
MP_Tr2014_092	Dartmouth	NA	Yes	No	Yes	Yes	No	U	2014	314	NA	NA	>4	NA	NA	NA	NA	NA	NA	NA	NA	NA	NA	Source of origin	Dartmouth	NA	NA	NA	NA	NA	NA
MP_Tr2014_002	Dartmouth	NA	Yes	No	Yes	Yes	No	U	2014	64	NA	NA	0	NA	NA	NA	NA	NA	NA	NA	NA	NA	NA	Source of origin	Dartmouth	NA	NA	NA	NA	NA	NA
MP_Tr2014_027	Dartmouth	NA	Yes	No	Yes	Yes	No	U	2014	402	NA	NA	>4	NA	NA	NA	NA	NA	NA	NA	NA	NA	NA	Source of origin	Dartmouth	NA	NA	NA	NA	NA	NA
MP_Tr2014_049	Dartmouth	NA	Yes	No	Yes	Yes	No	U	2014	164	NA	NA	1	NA	NA	NA	NA	NA	NA	NA	NA	NA	NA	Source of origin	Dartmouth	NA	NA	NA	NA	NA	NA
MP_Tr2014_056	Dartmouth	NA	Yes	No	Yes	Yes	No	U	2014	327	NA	NA	>4	NA	NA	NA	NA	NA	NA	NA	NA	NA	NA	Source of origin	Dartmouth	NA	NA	NA	NA	NA	NA
MP_Tr2014_063	Dartmouth	NA	Yes	No	Yes	Yes	No	U	2014	397	NA	NA	>4	NA	NA	NA	NA	NA	NA	NA	NA	NA	NA	Source of origin	Dartmouth	NA	NA	NA	NA	NA	NA
MP_Tr2014_070	Dartmouth	NA	Yes	No	Yes	Yes	No	U	2014	391	NA	NA	>4	NA	NA	NA	NA	NA	NA	NA	NA	NA	NA	Source of origin	Dartmouth	NA	NA	NA	NA	NA	NA
MP_Tr2014_013	Dartmouth	NA	Yes	No	Yes	Yes	No	U	2014	375	NA	NA	>4	NA	NA	NA	NA	NA	NA	NA	NA	NA	NA	Source of origin	Dartmouth	NA	NA	NA	NA	NA	NA
MP_Tr2014_079	Dartmouth	NA	Yes	No	Yes	Yes	No	U	2014	305	NA	NA	>4	NA	NA	NA	NA	NA	NA	NA	NA	NA	NA	Source of origin	Dartmouth	NA	NA	NA	NA	NA	NA
MP_Tr2014_086	Dartmouth	NA	Yes	No	Yes	Yes	No	U	2014	385	NA	NA	>4	NA	NA	NA	NA	NA	NA	NA	NA	NA	NA	Source of origin	Dartmouth	NA	NA	NA	NA	NA	NA
MP_Tr2014_020	Dartmouth	NA	Yes	No	Yes	Yes	No	U	2014	362	NA	NA	>4	NA	NA	NA	NA	NA	NA	NA	NA	NA	NA	Source of origin	Dartmouth	NA	NA	NA	NA	NA	NA
MP_Tr2014_028	Dartmouth	NA	Yes	No	Yes	Yes	No	U	2014	378	NA	NA	>4	NA	NA	NA	NA	NA	NA	NA	NA	NA	NA	Source of origin	Dartmouth	NA	NA	NA	NA	NA	NA
MP_Tr2014_035	Dartmouth	NA	Yes	No	Yes	Yes	No	U	2014	165	NA	NA	1	NA	NA	NA	NA	NA	NA	NA	NA	NA	NA	Source of origin	Dartmouth	NA	NA	NA	NA	NA	NA
MP_Tr2014_042	Dartmouth	NA	Yes	No	Yes	Yes	No	U	2014	387	NA	NA	>4	NA	NA	NA	NA	NA	NA	NA	NA	NA	NA	Source of origin	Dartmouth	NA	NA	NA	NA	NA	NA
MP_Tr2014_005	Dartmouth	NA	Yes	No	Yes	Yes	No	U	2014	56	NA	NA	0	NA	NA	NA	NA	NA	NA	NA	NA	NA	NA	Source of origin	Dartmouth	NA	NA	NA	NA	NA	NA
MP_Tr2014_057	Dartmouth	NA	Yes	No	Yes	Yes	No	U	2014	124	NA	NA	1	NA	NA	NA	NA	NA	NA	NA	NA	NA	NA	Source of origin	Dartmouth	NA	NA	NA	NA	NA	NA
MP_Tr2014_064	Dartmouth	NA	Yes	No	Yes	Yes	No	U	2014	373	NA	NA	>4	NA	NA	NA	NA	NA	NA	NA	NA	NA	NA	Source of origin	Dartmouth	NA	NA	NA	NA	NA	NA
MP_Tr2014_014	Dartmouth	NA	Yes	No	Yes	Yes	No	U	2014	395	NA	NA	>4	NA	NA	NA	NA	NA	NA	NA	NA	NA	NA	Source of origin	Dartmouth	NA	NA	NA	NA	NA	NA
MP_Tr2014_008	Dartmouth	NA	Yes	No	Yes	Yes	No	U	2014	53	NA	NA	0	NA	NA	NA	NA	NA	NA	NA	NA	NA	NA	Source of origin	Dartmouth	NA	NA	NA	NA	NA	NA
MP_Tr2014_087	Dartmouth	NA	Yes	No	Yes	Yes	No	U	2014	234	NA	NA	3	NA	NA	NA	NA	NA	NA	NA	NA	NA	NA	Source of origin	Dartmouth	NA	NA	NA	NA	NA	NA
MP_Tr2014_036	Dartmouth	NA	Yes	No	Yes	Yes	No	U	2014	374	NA	NA	>4	NA	NA	NA	NA	NA	NA	NA	NA	NA	NA	Source of origin	Dartmouth	NA	NA	NA	NA	NA	NA
MP_Tr2014_043	Dartmouth	NA	Yes	No	Yes	Yes	No	U	2014	398	NA	NA	>4	NA	NA	NA	NA	NA	NA	NA	NA	NA	NA	Source of origin	Dartmouth	NA	NA	NA	NA	NA	NA
MP_Tr2014_050	Dartmouth	NA	Yes	No	Yes	Yes	No	U	2014	159	NA	NA	1	NA	NA	NA	NA	NA	NA	NA	NA	NA	NA	Source of origin	Dartmouth	NA	NA	NA	NA	NA	NA
MP_Tr2014_058	Dartmouth	NA	Yes	No	Yes	Yes	No	U	2014	118	NA	NA	0	NA	NA	NA	NA	NA	NA	NA	NA	NA	NA	Source of origin	Dartmouth	NA	NA	NA	NA	NA	NA
MP_Tr2014_065	Dartmouth	NA	Yes	No	Yes	Yes	No	U	2014	364	NA	NA	>4	NA	NA	NA	NA	NA	NA	NA	NA	NA	NA	Source of origin	Dartmouth	NA	NA	NA	NA	NA	NA
MP_Tr2014_072	Dartmouth	NA	Yes	No	Yes	Yes	No	U	2014	374	NA	NA	>4	NA	NA	NA	NA	NA	NA	NA	NA	NA	NA	Source of origin	Dartmouth	NA	NA	NA	NA	NA	NA
MP_Tr2014_093	Dartmouth	NA	Yes	No	Yes	Yes	No	U	2014	350	NA	NA	>4	NA	NA	NA	NA	NA	NA	NA	NA	NA	NA	Source of origin	Dartmouth	NA	NA	NA	NA	NA	NA
MP_Tr2015_210	Dartmouth	NA	Yes	No	Yes	Yes	No	U	2015	145	NA	NA	1	NA	NA	NA	NA	NA	NA	NA	NA	NA	NA	Source of origin	Dartmouth	NA	NA	NA	NA	NA	NA
MP_Tr2015_218	Dartmouth	NA	Yes	No	Yes	Yes	No	U	2015	132	NA	NA	1	NA	NA	NA	NA	NA	NA	NA	NA	NA	NA	Source of origin	Dartmouth	NA	NA	NA	NA	NA	NA
MP_Tr2015_226	Dartmouth	NA	Yes	No	Yes	Yes	No	U	2015	129	NA	NA	1	NA	NA	NA	NA	NA	NA	NA	NA	NA	NA	Source of origin	Dartmouth	NA	NA	NA	NA	NA	NA
MP_C303	Dartmouth	NA	Yes	No	Yes	Yes	No	U	2014	NA	NA	NA	NA	NA	NA	NA	NA	NA	NA	NA	NA	NA	NA	Source of origin	Dartmouth	NA	NA	NA	NA	NA	NA
MP_Tr2015_154	Dartmouth	NA	Yes	No	Yes	Yes	No	U	2015	115	NA	NA	0	NA	NA	NA	NA	NA	NA	NA	NA	NA	NA	Source of origin	Dartmouth	NA	NA	NA	NA	NA	NA
MP_Tr2015_162	Dartmouth	NA	Yes	No	Yes	Yes	No	U	2015	141	NA	NA	1	NA	NA	NA	NA	NA	NA	NA	NA	NA	NA	Source of origin	Dartmouth	NA	NA	NA	NA	NA	NA
MP_Tr2015_170	Dartmouth	NA	Yes	No	Yes	Yes	No	U	2015	92	NA	NA	0	NA	NA	NA	NA	NA	NA	NA	NA	NA	NA	Source of origin	Dartmouth	NA	NA	NA	NA	NA	NA
MP_Tr2015_178	Dartmouth	NA	Yes	No	Yes	Yes	No	U	2015	203	NA	NA	2	NA	NA	NA	NA	NA	NA	NA	NA	NA	NA	Source of origin	Dartmouth	NA	NA	NA	NA	NA	NA
MP_Tr2015_186	Dartmouth	NA	Yes	No	Yes	Yes	No	U	2015	123	NA	NA	1	NA	NA	NA	NA	NA	NA	NA	NA	NA	NA	Source of origin	Dartmouth	NA	NA	NA	NA	NA	NA
MP_Tr2015_194	Dartmouth	NA	Yes	No	Yes	Yes	No	U	2015	154	NA	NA	1	NA	NA	NA	NA	NA	NA	NA	NA	NA	NA	Source of origin	Dartmouth	NA	NA	NA	NA	NA	NA
MP_Tr2015_202	Dartmouth	NA	Yes	No	Yes	Yes	No	U	2015	165	NA	NA	1	NA	NA	NA	NA	NA	NA	NA	NA	NA	NA	Source of origin	Dartmouth	NA	NA	NA	NA	NA	NA
MP_Tr2014_094	Dartmouth	NA	Yes	No	Yes	Yes	No	U	2014	393	NA	NA	>4	NA	NA	NA	NA	NA	NA	NA	NA	NA	NA	Source of origin	Dartmouth	NA	NA	NA	NA	NA	NA
MP_Tr2015_211	Dartmouth	NA	Yes	No	Yes	Yes	No	U	2015	140	NA	NA	1	NA	NA	NA	NA	NA	NA	NA	NA	NA	NA	Source of origin	Dartmouth	NA	NA	NA	NA	NA	NA
MP_Tr2015_219	Dartmouth	NA	Yes	No	Yes	Yes	No	U	2015	126	NA	NA	1	NA	NA	NA	NA	NA	NA	NA	NA	NA	NA	Source of origin	Dartmouth	NA	NA	NA	NA	NA	NA
MP_Tr2015_227	Dartmouth	NA	Yes	No	Yes	Yes	No	U	2015	95	NA	NA	0	NA	NA	NA	NA	NA	NA	NA	NA	NA	NA	Source of origin	Dartmouth	NA	NA	NA	NA	NA	NA
MP_C304	Dartmouth	NA	Yes	No	Yes	Yes	No	U	2014	NA	NA	NA	NA	NA	NA	NA	NA	NA	NA	NA	NA	NA	NA	Source of origin	Dartmouth	NA	NA	NA	NA	NA	NA
MP_Tr2015_155	Dartmouth	NA	Yes	No	Yes	Yes	No	U	2015	104	NA	NA	0	NA	NA	NA	NA	NA	NA	NA	NA	NA	NA	Source of origin	Dartmouth	NA	NA	NA	NA	NA	NA
MP_Tr2015_163	Dartmouth	NA	Yes	No	Yes	Yes	No	U	2015	125	NA	NA	1	NA	NA	NA	NA	NA	NA	NA	NA	NA	NA	Source of origin	Dartmouth	NA	NA	NA	NA	NA	NA
MP_Tr2015_171	Dartmouth	NA	Yes	No	Yes	Yes	No	U	2015	103	NA	NA	0	NA	NA	NA	NA	NA	NA	NA	NA	NA	NA	Source of origin	Dartmouth	NA	NA	NA	NA	NA	NA
MP_Tr2015_179	Dartmouth	NA	Yes	No	Yes	Yes	No	U	2015	172	NA	NA	1	NA	NA	NA	NA	NA	NA	NA	NA	NA	NA	Source of origin	Dartmouth	NA	NA	NA	NA	NA	NA
MP_Tr2015_187	Dartmouth	NA	Yes	No	Yes	Yes	No	U	2015	155	NA	NA	1	NA	NA	NA	NA	NA	NA	NA	NA	NA	NA	Source of origin	Dartmouth	NA	NA	NA	NA	NA	NA
MP_Tr2015_195	Dartmouth	NA	Yes	No	Yes	Yes	No	U	2015	179	NA	NA	2	NA	NA	NA	NA	NA	NA	NA	NA	NA	NA	Source of origin	Dartmouth	NA	NA	NA	NA	NA	NA
MP_Tr2015_203	Dartmouth	NA	Yes	No	Yes	Yes	No	U	2015	161	NA	NA	1	NA	NA	NA	NA	NA	NA	NA	NA	NA	NA	Source of origin	Dartmouth	NA	NA	NA	NA	NA	NA
MP_Tr2014_095	Dartmouth	NA	Yes	No	Yes	Yes	No	U	2014	358	NA	NA	>4	NA	NA	NA	NA	NA	NA	NA	NA	NA	NA	Source of origin	Dartmouth	NA	NA	NA	NA	NA	NA
MP_Tr2015_212	Dartmouth	NA	Yes	No	Yes	Yes	No	U	2015	133	NA	NA	1	NA	NA	NA	NA	NA	NA	NA	NA	NA	NA	Source of origin	Dartmouth	NA	NA	NA	NA	NA	NA
MP_Tr2015_220	Dartmouth	NA	Yes	No	Yes	Yes	No	U	2015	134	NA	NA	1	NA	NA	NA	NA	NA	NA	NA	NA	NA	NA	Source of origin	Dartmouth	NA	NA	NA	NA	NA	NA
MP_Tr2015_228	Dartmouth	NA	Yes	No	Yes	Yes	No	U	2015	86	NA	NA	0	NA	NA	NA	NA	NA	NA	NA	NA	NA	NA	Source of origin	Dartmouth	NA	NA	NA	NA	NA	NA
MP_C305	Dartmouth	NA	Yes	No	Yes	Yes	No	U	2014	NA	NA	NA	NA	NA	NA	NA	NA	NA	NA	NA	NA	NA	NA	Source of origin	Dartmouth	NA	NA	NA	NA	NA	NA
MP_Tr2015_156	Dartmouth	NA	Yes	No	Yes	Yes	No	U	2015	98	NA	NA	0	NA	NA	NA	NA	NA	NA	NA	NA	NA	NA	Source of origin	Dartmouth	NA	NA	NA	NA	NA	NA
MP_Tr2015_164	Dartmouth	NA	Yes	No	Yes	Yes	No	U	2015	126	NA	NA	1	NA	NA	NA	NA	NA	NA	NA	NA	NA	NA	Source of origin	Dartmouth	NA	NA	NA	NA	NA	NA
MP_Tr2015_172	Dartmouth	NA	Yes	No	Yes	Yes	No	U	2015	132	NA	NA	1	NA	NA	NA	NA	NA	NA	NA	NA	NA	NA	Source of origin	Dartmouth	NA	NA	NA	NA	NA	NA
MP_Tr2015_180	Dartmouth	NA	Yes	No	Yes	Yes	No	U	2015	186	NA	NA	2	NA	NA	NA	NA	NA	NA	NA	NA	NA	NA	Source of origin	Dartmouth	NA	NA	NA	NA	NA	NA
MP_Tr2015_188	Dartmouth	NA	Yes	No	Yes	Yes	No	U	2015	186	NA	NA	2	NA	NA	NA	NA	NA	NA	NA	NA	NA	NA	Source of origin	Dartmouth	NA	NA	NA	NA	NA	NA
MP_Tr2015_196	Dartmouth	NA	Yes	No	Yes	Yes	No	U	2015	112	NA	NA	0	NA	NA	NA	NA	NA	NA	NA	NA	NA	NA	Source of origin	Dartmouth	NA	NA	NA	NA	NA	NA
MP_Tr2015_204	Dartmouth	NA	Yes	No	Yes	Yes	No	U	2015	132	NA	NA	1	NA	NA	NA	NA	NA	NA	NA	NA	NA	NA	Source of origin	Dartmouth	NA	NA	NA	NA	NA	NA
MP_Tr2014_096	Dartmouth	NA	Yes	No	Yes	Yes	No	U	2014	318	NA	NA	>4	NA	NA	NA	NA	NA	NA	NA	NA	NA	NA	Source of origin	Dartmouth	NA	NA	NA	NA	NA	NA
MP_Tr2015_213	Dartmouth	NA	Yes	No	Yes	Yes	No	U	2015	116	NA	NA	0	NA	NA	NA	NA	NA	NA	NA	NA	NA	NA	Source of origin	Dartmouth	NA	NA	NA	NA	NA	NA
MP_Tr2015_221	Dartmouth	NA	Yes	No	Yes	Yes	No	U	2015	120	NA	NA	1	NA	NA	NA	NA	NA	NA	NA	NA	NA	NA	Source of origin	Dartmouth	NA	NA	NA	NA	NA	NA
MP_Tr2015_229	Dartmouth	NA	Yes	No	Yes	Yes	No	U	2015	101	NA	NA	0	NA	NA	NA	NA	NA	NA	NA	NA	NA	NA	Source of origin	Dartmouth	NA	NA	NA	NA	NA	NA
MP_C306	Dartmouth	NA	Yes	No	Yes	Yes	No	U	2014	NA	NA	NA	NA	NA	NA	NA	NA	NA	NA	NA	NA	NA	NA	Source of origin	Dartmouth	NA	NA	NA	NA	NA	NA
MP_Tr2015_157	Dartmouth	NA	Yes	No	Yes	Yes	No	U	2015	160	NA	NA	1	NA	NA	NA	NA	NA	NA	NA	NA	NA	NA	Source of origin	Dartmouth	NA	NA	NA	NA	NA	NA
MP_Tr2015_165	Dartmouth	NA	Yes	No	Yes	Yes	No	U	2015	122	NA	NA	1	NA	NA	NA	NA	NA	NA	NA	NA	NA	NA	Source of origin	Dartmouth	NA	NA	NA	NA	NA	NA
MP_Tr2015_173	Dartmouth	NA	Yes	No	Yes	Yes	No	U	2015	130	NA	NA	1	NA	NA	NA	NA	NA	NA	NA	NA	NA	NA	Source of origin	Dartmouth	NA	NA	NA	NA	NA	NA
MP_Tr2015_181	Dartmouth	NA	Yes	No	Yes	Yes	No	U	2015	154	NA	NA	1	NA	NA	NA	NA	NA	NA	NA	NA	NA	NA	Source of origin	Dartmouth	NA	NA	NA	NA	NA	NA
MP_Tr2015_189	Dartmouth	NA	Yes	No	Yes	Yes	No	U	2015	143	NA	NA	1	NA	NA	NA	NA	NA	NA	NA	NA	NA	NA	Source of origin	Dartmouth	NA	NA	NA	NA	NA	NA
MP_Tr2015_197	Dartmouth	NA	Yes	No	Yes	Yes	No	U	2015	135	NA	NA	1	NA	NA	NA	NA	NA	NA	NA	NA	NA	NA	Source of origin	Dartmouth	NA	NA	NA	NA	NA	NA
MP_Tr2015_205	Dartmouth	NA	Yes	No	Yes	Yes	No	U	2015	162	NA	NA	1	NA	NA	NA	NA	NA	NA	NA	NA	NA	NA	Source of origin	Dartmouth	NA	NA	NA	NA	NA	NA
MP_Tr2014_097	Dartmouth	NA	Yes	No	Yes	Yes	No	U	2014	374	NA	NA	>4	NA	NA	NA	NA	NA	NA	NA	NA	NA	NA	Source of origin	Dartmouth	NA	NA	NA	NA	NA	NA
MP_Tr2015_214	Dartmouth	NA	Yes	No	Yes	Yes	No	U	2015	117	NA	NA	0	NA	NA	NA	NA	NA	NA	NA	NA	NA	NA	Source of origin	Dartmouth	NA	NA	NA	NA	NA	NA
MP_Tr2015_222	Dartmouth	NA	Yes	No	Yes	Yes	No	U	2015	106	NA	NA	0	NA	NA	NA	NA	NA	NA	NA	NA	NA	NA	Source of origin	Dartmouth	NA	NA	NA	NA	NA	NA
MP_Tr2015_230	Dartmouth	NA	Yes	No	Yes	Yes	No	U	2015	93	NA	NA	0	NA	NA	NA	NA	NA	NA	NA	NA	NA	NA	Source of origin	Dartmouth	NA	NA	NA	NA	NA	NA
MP_C307	Dartmouth	NA	Yes	No	Yes	Yes	No	U	2014	NA	NA	NA	NA	NA	NA	NA	NA	NA	NA	NA	NA	NA	NA	Source of origin	Dartmouth	NA	NA	NA	NA	NA	NA
MP_Tr2015_158	Dartmouth	NA	Yes	No	Yes	Yes	No	U	2015	101	NA	NA	0	NA	NA	NA	NA	NA	NA	NA	NA	NA	NA	Source of origin	Dartmouth	NA	NA	NA	NA	NA	NA
MP_Tr2015_166	Dartmouth	NA	Yes	No	Yes	Yes	No	U	2015	122	NA	NA	1	NA	NA	NA	NA	NA	NA	NA	NA	NA	NA	Source of origin	Dartmouth	NA	NA	NA	NA	NA	NA
MP_Tr2015_174	Dartmouth	NA	Yes	No	Yes	Yes	No	U	2015	123	NA	NA	1	NA	NA	NA	NA	NA	NA	NA	NA	NA	NA	Source of origin	Dartmouth	NA	NA	NA	NA	NA	NA
MP_Tr2015_182	Dartmouth	NA	Yes	No	Yes	Yes	No	U	2015	176	NA	NA	1	NA	NA	NA	NA	NA	NA	NA	NA	NA	NA	Source of origin	Dartmouth	NA	NA	NA	NA	NA	NA
MP_Tr2015_190	Dartmouth	NA	Yes	No	Yes	Yes	No	U	2015	152	NA	NA	1	NA	NA	NA	NA	NA	NA	NA	NA	NA	NA	Source of origin	Dartmouth	NA	NA	NA	NA	NA	NA
MP_Tr2015_198	Dartmouth	NA	Yes	No	Yes	Yes	No	U	2015	163	NA	NA	1	NA	NA	NA	NA	NA	NA	NA	NA	NA	NA	Source of origin	Dartmouth	NA	NA	NA	NA	NA	NA
MP_Tr2015_206	Dartmouth	NA	Yes	No	Yes	Yes	No	U	2015	146	NA	NA	1	NA	NA	NA	NA	NA	NA	NA	NA	NA	NA	Source of origin	Dartmouth	NA	NA	NA	NA	NA	NA
MP_Tr2014_098	Dartmouth	NA	Yes	No	Yes	Yes	No	U	2014	158	NA	NA	1	NA	NA	NA	NA	NA	NA	NA	NA	NA	NA	Source of origin	Dartmouth	NA	NA	NA	NA	NA	NA
MP_Tr2015_215	Dartmouth	NA	Yes	No	Yes	Yes	No	U	2015	88	NA	NA	0	NA	NA	NA	NA	NA	NA	NA	NA	NA	NA	Source of origin	Dartmouth	NA	NA	NA	NA	NA	NA
MP_Tr2015_223	Dartmouth	NA	Yes	No	Yes	Yes	No	U	2015	92	NA	NA	0	NA	NA	NA	NA	NA	NA	NA	NA	NA	NA	Source of origin	Dartmouth	NA	NA	NA	NA	NA	NA
MP_Tr2015_231	Dartmouth	NA	Yes	No	Yes	Yes	No	U	2015	100	NA	NA	0	NA	NA	NA	NA	NA	NA	NA	NA	NA	NA	Source of origin	Dartmouth	NA	NA	NA	NA	NA	NA
MP_Tr2015_151	Dartmouth	NA	Yes	No	Yes	Yes	No	U	2015	126	NA	NA	1	NA	NA	NA	NA	NA	NA	NA	NA	NA	NA	Source of origin	Dartmouth	NA	NA	NA	NA	NA	NA
MP_Tr2015_159	Dartmouth	NA	Yes	No	Yes	Yes	No	U	2015	138	NA	NA	1	NA	NA	NA	NA	NA	NA	NA	NA	NA	NA	Source of origin	Dartmouth	NA	NA	NA	NA	NA	NA
MP_Tr2015_167	Dartmouth	NA	Yes	No	Yes	Yes	No	U	2015	122	NA	NA	1	NA	NA	NA	NA	NA	NA	NA	NA	NA	NA	Source of origin	Dartmouth	NA	NA	NA	NA	NA	NA
MP_Tr2015_175	Dartmouth	NA	Yes	No	Yes	Yes	No	U	2015	177	NA	NA	1	NA	NA	NA	NA	NA	NA	NA	NA	NA	NA	Source of origin	Dartmouth	NA	NA	NA	NA	NA	NA
MP_Tr2015_183	Dartmouth	NA	Yes	No	Yes	Yes	No	U	2015	138	NA	NA	1	NA	NA	NA	NA	NA	NA	NA	NA	NA	NA	Source of origin	Dartmouth	NA	NA	NA	NA	NA	NA
MP_Tr2015_191	Dartmouth	NA	Yes	No	Yes	Yes	No	U	2015	156	NA	NA	1	NA	NA	NA	NA	NA	NA	NA	NA	NA	NA	Source of origin	Dartmouth	NA	NA	NA	NA	NA	NA
MP_Tr2015_199	Dartmouth	NA	Yes	No	Yes	Yes	No	U	2015	151	NA	NA	1	NA	NA	NA	NA	NA	NA	NA	NA	NA	NA	Source of origin	Dartmouth	NA	NA	NA	NA	NA	NA
MP_Tr2015_207	Dartmouth	NA	Yes	No	Yes	Yes	No	U	2015	156	NA	NA	1	NA	NA	NA	NA	NA	NA	NA	NA	NA	NA	Source of origin	Dartmouth	NA	NA	NA	NA	NA	NA
MP_Tr2014_099	Dartmouth	NA	Yes	No	Yes	Yes	No	U	2014	125	NA	NA	1	NA	NA	NA	NA	NA	NA	NA	NA	NA	NA	Source of origin	Dartmouth	NA	NA	NA	NA	NA	NA
MP_Tr2015_216	Dartmouth	NA	Yes	No	Yes	Yes	No	U	2015	148	NA	NA	1	NA	NA	NA	NA	NA	NA	NA	NA	NA	NA	Source of origin	Dartmouth	NA	NA	NA	NA	NA	NA
MP_Tr2015_224	Dartmouth	NA	Yes	No	Yes	Yes	No	U	2015	101	NA	NA	0	NA	NA	NA	NA	NA	NA	NA	NA	NA	NA	Source of origin	Dartmouth	NA	NA	NA	NA	NA	NA
MP_Tr2015_152	Dartmouth	NA	Yes	No	Yes	Yes	No	U	2015	98	NA	NA	0	NA	NA	NA	NA	NA	NA	NA	NA	NA	NA	Source of origin	Dartmouth	NA	NA	NA	NA	NA	NA
MP_Tr2015_160	Dartmouth	NA	Yes	No	Yes	Yes	No	U	2015	117	NA	NA	0	NA	NA	NA	NA	NA	NA	NA	NA	NA	NA	Source of origin	Dartmouth	NA	NA	NA	NA	NA	NA
MP_Tr2015_168	Dartmouth	NA	Yes	No	Yes	Yes	No	U	2015	104	NA	NA	0	NA	NA	NA	NA	NA	NA	NA	NA	NA	NA	Source of origin	Dartmouth	NA	NA	NA	NA	NA	NA
MP_Tr2015_176	Dartmouth	NA	Yes	No	Yes	Yes	No	U	2015	192	NA	NA	2	NA	NA	NA	NA	NA	NA	NA	NA	NA	NA	Source of origin	Dartmouth	NA	NA	NA	NA	NA	NA
MP_Tr2015_184	Dartmouth	NA	Yes	No	Yes	Yes	No	U	2015	159	NA	NA	1	NA	NA	NA	NA	NA	NA	NA	NA	NA	NA	Source of origin	Dartmouth	NA	NA	NA	NA	NA	NA
MP_Tr2015_192	Dartmouth	NA	Yes	No	Yes	Yes	No	U	2015	141	NA	NA	1	NA	NA	NA	NA	NA	NA	NA	NA	NA	NA	Source of origin	Dartmouth	NA	NA	NA	NA	NA	NA
MP_Tr2015_200	Dartmouth	NA	Yes	No	Yes	Yes	No	U	2015	137	NA	NA	1	NA	NA	NA	NA	NA	NA	NA	NA	NA	NA	Source of origin	Dartmouth	NA	NA	NA	NA	NA	NA
MP_Tr2015_208	Dartmouth	NA	Yes	No	Yes	Yes	No	U	2015	126	NA	NA	1	NA	NA	NA	NA	NA	NA	NA	NA	NA	NA	Source of origin	Dartmouth	NA	NA	NA	NA	NA	NA
MP_C302	Dartmouth	NA	Yes	No	Yes	Yes	No	U	2014	NA	NA	NA	NA	NA	NA	NA	NA	NA	NA	NA	NA	NA	NA	Source of origin	Dartmouth	NA	NA	NA	NA	NA	NA
MP_Tr2015_217	Dartmouth	NA	Yes	No	Yes	Yes	No	U	2015	146	NA	NA	1	NA	NA	NA	NA	NA	NA	NA	NA	NA	NA	Source of origin	Dartmouth	NA	NA	NA	NA	NA	NA
MP_Tr2015_225	Dartmouth	NA	Yes	No	Yes	Yes	No	U	2015	139	NA	NA	1	NA	NA	NA	NA	NA	NA	NA	NA	NA	NA	Source of origin	Dartmouth	NA	NA	NA	NA	NA	NA
MP_Tr2015_153	Dartmouth	NA	Yes	No	Yes	Yes	No	U	2015	121	NA	NA	1	NA	NA	NA	NA	NA	NA	NA	NA	NA	NA	Source of origin	Dartmouth	NA	NA	NA	NA	NA	NA
MP_Tr2015_161	Dartmouth	NA	Yes	No	Yes	Yes	No	U	2015	132	NA	NA	1	NA	NA	NA	NA	NA	NA	NA	NA	NA	NA	Source of origin	Dartmouth	NA	NA	NA	NA	NA	NA
MP_Tr2015_169	Dartmouth	NA	Yes	No	Yes	Yes	No	U	2015	99	NA	NA	0	NA	NA	NA	NA	NA	NA	NA	NA	NA	NA	Source of origin	Dartmouth	NA	NA	NA	NA	NA	NA
MP_Tr2015_177	Dartmouth	NA	Yes	No	Yes	Yes	No	U	2015	186	NA	NA	2	NA	NA	NA	NA	NA	NA	NA	NA	NA	NA	Source of origin	Dartmouth	NA	NA	NA	NA	NA	NA
MP_Tr2015_185	Dartmouth	NA	Yes	No	Yes	Yes	No	U	2015	146	NA	NA	1	NA	NA	NA	NA	NA	NA	NA	NA	NA	NA	Source of origin	Dartmouth	NA	NA	NA	NA	NA	NA
MP_Tr2015_193	Dartmouth	NA	Yes	No	Yes	Yes	No	U	2015	148	NA	NA	1	NA	NA	NA	NA	NA	NA	NA	NA	NA	NA	Source of origin	Dartmouth	NA	NA	NA	NA	NA	NA
MP_Tr2015_201	Dartmouth	NA	Yes	No	Yes	Yes	No	U	2015	142	NA	NA	1	NA	NA	NA	NA	NA	NA	NA	NA	NA	NA	Source of origin	Dartmouth	NA	NA	NA	NA	NA	NA
MP_Tr2015_209	Dartmouth	NA	Yes	No	Yes	Yes	No	U	2015	142	NA	NA	1	NA	NA	NA	NA	NA	NA	NA	NA	NA	NA	Source of origin	Dartmouth	NA	NA	NA	NA	NA	NA
MP_Tr2015_232	Dartmouth	NA	Yes	No	Yes	Yes	No	U	2015	118	NA	NA	0	NA	NA	NA	NA	NA	NA	NA	NA	NA	NA	Source of origin	Dartmouth	NA	NA	NA	NA	NA	NA
MP_Tr2015_304	Dartmouth	NA	Yes	No	Yes	Yes	No	U	2015	86	NA	NA	0	NA	NA	NA	NA	NA	NA	NA	NA	NA	NA	Source of origin	Dartmouth	NA	NA	NA	NA	NA	NA
MP_Tr2015_312	Dartmouth	NA	Yes	No	Yes	Yes	No	U	2015	90	NA	NA	0	NA	NA	NA	NA	NA	NA	NA	NA	NA	NA	Source of origin	Dartmouth	NA	NA	NA	NA	NA	NA
MP_Tr2015_320	Dartmouth	NA	Yes	No	Yes	Yes	No	U	2015	96	NA	NA	0	NA	NA	NA	NA	NA	NA	NA	NA	NA	NA	Source of origin	Dartmouth	NA	NA	NA	NA	NA	NA
MP_Tr2015_240	Dartmouth	NA	Yes	No	Yes	Yes	No	U	2015	108	NA	NA	0	NA	NA	NA	NA	NA	NA	NA	NA	NA	NA	Source of origin	Dartmouth	NA	NA	NA	NA	NA	NA
MP_Tr2015_248	Dartmouth	NA	Yes	No	Yes	Yes	No	U	2015	91	NA	NA	0	NA	NA	NA	NA	NA	NA	NA	NA	NA	NA	Source of origin	Dartmouth	NA	NA	NA	NA	NA	NA
MP_Tr2015_256	Dartmouth	NA	Yes	No	Yes	Yes	No	U	2015	141	NA	NA	1	NA	NA	NA	NA	NA	NA	NA	NA	NA	NA	Source of origin	Dartmouth	NA	NA	NA	NA	NA	NA
MP_Tr2015_264	Dartmouth	NA	Yes	No	Yes	Yes	No	U	2015	132	NA	NA	1	NA	NA	NA	NA	NA	NA	NA	NA	NA	NA	Source of origin	Dartmouth	NA	NA	NA	NA	NA	NA
MP_Tr2015_272	Dartmouth	NA	Yes	No	Yes	Yes	No	U	2015	101	NA	NA	0	NA	NA	NA	NA	NA	NA	NA	NA	NA	NA	Source of origin	Dartmouth	NA	NA	NA	NA	NA	NA
MP_Tr2015_280	Dartmouth	NA	Yes	No	Yes	Yes	No	U	2015	98	NA	NA	0	NA	NA	NA	NA	NA	NA	NA	NA	NA	NA	Source of origin	Dartmouth	NA	NA	NA	NA	NA	NA
MP_Tr2015_288	Dartmouth	NA	Yes	No	Yes	Yes	No	U	2015	91	NA	NA	0	NA	NA	NA	NA	NA	NA	NA	NA	NA	NA	Source of origin	Dartmouth	NA	NA	NA	NA	NA	NA
MP_Tr2015_296	Dartmouth	NA	Yes	No	Yes	Yes	No	U	2015	95	NA	NA	0	NA	NA	NA	NA	NA	NA	NA	NA	NA	NA	Source of origin	Dartmouth	NA	NA	NA	NA	NA	NA
MP_Tr2015_233	Dartmouth	NA	Yes	No	Yes	Yes	No	U	2015	108	NA	NA	0	NA	NA	NA	NA	NA	NA	NA	NA	NA	NA	Source of origin	Dartmouth	NA	NA	NA	NA	NA	NA
MP_Tr2015_305	Dartmouth	NA	Yes	No	Yes	Yes	No	U	2015	87	NA	NA	0	NA	NA	NA	NA	NA	NA	NA	NA	NA	NA	Source of origin	Dartmouth	NA	NA	NA	NA	NA	NA
MP_Tr2015_313	Dartmouth	NA	Yes	No	Yes	Yes	No	U	2015	86	NA	NA	0	NA	NA	NA	NA	NA	NA	NA	NA	NA	NA	Source of origin	Dartmouth	NA	NA	NA	NA	NA	NA
MP_Tr2015_321	Dartmouth	NA	Yes	No	Yes	Yes	No	U	2015	91	NA	NA	0	NA	NA	NA	NA	NA	NA	NA	NA	NA	NA	Source of origin	Dartmouth	NA	NA	NA	NA	NA	NA
MP_Tr2015_241	Dartmouth	NA	Yes	No	Yes	Yes	No	U	2015	95	NA	NA	0	NA	NA	NA	NA	NA	NA	NA	NA	NA	NA	Source of origin	Dartmouth	NA	NA	NA	NA	NA	NA
MP_Tr2015_249	Dartmouth	NA	Yes	No	Yes	Yes	No	U	2015	93	NA	NA	0	NA	NA	NA	NA	NA	NA	NA	NA	NA	NA	Source of origin	Dartmouth	NA	NA	NA	NA	NA	NA
MP_Tr2015_257	Dartmouth	NA	Yes	No	Yes	Yes	No	U	2015	104	NA	NA	0	NA	NA	NA	NA	NA	NA	NA	NA	NA	NA	Source of origin	Dartmouth	NA	NA	NA	NA	NA	NA
MP_Tr2015_265	Dartmouth	NA	Yes	No	Yes	Yes	No	U	2015	101	NA	NA	0	NA	NA	NA	NA	NA	NA	NA	NA	NA	NA	Source of origin	Dartmouth	NA	NA	NA	NA	NA	NA
MP_Tr2015_273	Dartmouth	NA	Yes	No	Yes	Yes	No	U	2015	96	NA	NA	0	NA	NA	NA	NA	NA	NA	NA	NA	NA	NA	Source of origin	Dartmouth	NA	NA	NA	NA	NA	NA
MP_Tr2015_281	Dartmouth	NA	Yes	No	Yes	Yes	No	U	2015	91	NA	NA	0	NA	NA	NA	NA	NA	NA	NA	NA	NA	NA	Source of origin	Dartmouth	NA	NA	NA	NA	NA	NA
MP_Tr2015_289	Dartmouth	NA	Yes	No	Yes	Yes	No	U	2015	89	NA	NA	0	NA	NA	NA	NA	NA	NA	NA	NA	NA	NA	Source of origin	Dartmouth	NA	NA	NA	NA	NA	NA
MP_Tr2015_297	Dartmouth	NA	Yes	No	Yes	Yes	No	U	2015	92	NA	NA	0	NA	NA	NA	NA	NA	NA	NA	NA	NA	NA	Source of origin	Dartmouth	NA	NA	NA	NA	NA	NA
MP_Tr2015_234	Dartmouth	NA	Yes	No	Yes	Yes	No	U	2015	102	NA	NA	0	NA	NA	NA	NA	NA	NA	NA	NA	NA	NA	Source of origin	Dartmouth	NA	NA	NA	NA	NA	NA
MP_Tr2015_306	Dartmouth	NA	Yes	No	Yes	Yes	No	U	2015	87	NA	NA	0	NA	NA	NA	NA	NA	NA	NA	NA	NA	NA	Source of origin	Dartmouth	NA	NA	NA	NA	NA	NA
MP_Tr2015_314	Dartmouth	NA	Yes	No	Yes	Yes	No	U	2015	92	NA	NA	0	NA	NA	NA	NA	NA	NA	NA	NA	NA	NA	Source of origin	Dartmouth	NA	NA	NA	NA	NA	NA
MP_Tr2015_322	Dartmouth	NA	Yes	No	Yes	Yes	No	U	2015	92	NA	NA	0	NA	NA	NA	NA	NA	NA	NA	NA	NA	NA	Source of origin	Dartmouth	NA	NA	NA	NA	NA	NA
MP_Tr2015_242	Dartmouth	NA	Yes	No	Yes	Yes	No	U	2015	102	NA	NA	0	NA	NA	NA	NA	NA	NA	NA	NA	NA	NA	Source of origin	Dartmouth	NA	NA	NA	NA	NA	NA
MP_Tr2015_250	Dartmouth	NA	Yes	No	Yes	Yes	No	U	2015	89	NA	NA	0	NA	NA	NA	NA	NA	NA	NA	NA	NA	NA	Source of origin	Dartmouth	NA	NA	NA	NA	NA	NA
MP_Tr2015_258	Dartmouth	NA	Yes	No	Yes	Yes	No	U	2015	104	NA	NA	0	NA	NA	NA	NA	NA	NA	NA	NA	NA	NA	Source of origin	Dartmouth	NA	NA	NA	NA	NA	NA
MP_Tr2015_266	Dartmouth	NA	Yes	No	Yes	Yes	No	U	2015	102	NA	NA	0	NA	NA	NA	NA	NA	NA	NA	NA	NA	NA	Source of origin	Dartmouth	NA	NA	NA	NA	NA	NA
MP_Tr2015_274	Dartmouth	NA	Yes	No	Yes	Yes	No	U	2015	87	NA	NA	0	NA	NA	NA	NA	NA	NA	NA	NA	NA	NA	Source of origin	Dartmouth	NA	NA	NA	NA	NA	NA
MP_Tr2015_282	Dartmouth	NA	Yes	No	Yes	Yes	No	U	2015	93	NA	NA	0	NA	NA	NA	NA	NA	NA	NA	NA	NA	NA	Source of origin	Dartmouth	NA	NA	NA	NA	NA	NA
MP_Tr2015_290	Dartmouth	NA	Yes	No	Yes	Yes	No	U	2015	89	NA	NA	0	NA	NA	NA	NA	NA	NA	NA	NA	NA	NA	Source of origin	Dartmouth	NA	NA	NA	NA	NA	NA
MP_Tr2015_298	Dartmouth	NA	Yes	No	Yes	Yes	No	U	2015	90	NA	NA	0	NA	NA	NA	NA	NA	NA	NA	NA	NA	NA	Source of origin	Dartmouth	NA	NA	NA	NA	NA	NA
MP_Tr2015_235	Dartmouth	NA	Yes	No	Yes	Yes	No	U	2015	102	NA	NA	0	NA	NA	NA	NA	NA	NA	NA	NA	NA	NA	Source of origin	Dartmouth	NA	NA	NA	NA	NA	NA
MP_Tr2015_307	Dartmouth	NA	Yes	No	Yes	Yes	No	U	2015	87	NA	NA	0	NA	NA	NA	NA	NA	NA	NA	NA	NA	NA	Source of origin	Dartmouth	NA	NA	NA	NA	NA	NA
MP_Tr2015_315	Dartmouth	NA	Yes	No	Yes	Yes	No	U	2015	85	NA	NA	0	NA	NA	NA	NA	NA	NA	NA	NA	NA	NA	Source of origin	Dartmouth	NA	NA	NA	NA	NA	NA
MP_Tr2015_323	Dartmouth	NA	Yes	No	Yes	Yes	No	U	2015	88	NA	NA	0	NA	NA	NA	NA	NA	NA	NA	NA	NA	NA	Source of origin	Dartmouth	NA	NA	NA	NA	NA	NA
MP_Tr2015_243	Dartmouth	NA	Yes	No	Yes	Yes	No	U	2015	102	NA	NA	0	NA	NA	NA	NA	NA	NA	NA	NA	NA	NA	Source of origin	Dartmouth	NA	NA	NA	NA	NA	NA
MP_Tr2015_251	Dartmouth	NA	Yes	No	Yes	Yes	No	U	2015	118	NA	NA	0	NA	NA	NA	NA	NA	NA	NA	NA	NA	NA	Source of origin	Dartmouth	NA	NA	NA	NA	NA	NA
MP_Tr2015_259	Dartmouth	NA	Yes	No	Yes	Yes	No	U	2015	136	NA	NA	1	NA	NA	NA	NA	NA	NA	NA	NA	NA	NA	Source of origin	Dartmouth	NA	NA	NA	NA	NA	NA
MP_Tr2015_267	Dartmouth	NA	Yes	No	Yes	Yes	No	U	2015	86	NA	NA	0	NA	NA	NA	NA	NA	NA	NA	NA	NA	NA	Source of origin	Dartmouth	NA	NA	NA	NA	NA	NA
MP_Tr2015_275	Dartmouth	NA	Yes	No	Yes	Yes	No	U	2015	98	NA	NA	0	NA	NA	NA	NA	NA	NA	NA	NA	NA	NA	Source of origin	Dartmouth	NA	NA	NA	NA	NA	NA
MP_Tr2015_283	Dartmouth	NA	Yes	No	Yes	Yes	No	U	2015	90	NA	NA	0	NA	NA	NA	NA	NA	NA	NA	NA	NA	NA	Source of origin	Dartmouth	NA	NA	NA	NA	NA	NA
MP_Tr2015_291	Dartmouth	NA	Yes	No	Yes	Yes	No	U	2015	92	NA	NA	0	NA	NA	NA	NA	NA	NA	NA	NA	NA	NA	Source of origin	Dartmouth	NA	NA	NA	NA	NA	NA
MP_Tr2015_299	Dartmouth	NA	Yes	No	Yes	Yes	No	U	2015	89	NA	NA	0	NA	NA	NA	NA	NA	NA	NA	NA	NA	NA	Source of origin	Dartmouth	NA	NA	NA	NA	NA	NA
MP_Tr2015_236	Dartmouth	NA	Yes	No	Yes	Yes	No	U	2015	127	NA	NA	1	NA	NA	NA	NA	NA	NA	NA	NA	NA	NA	Source of origin	Dartmouth	NA	NA	NA	NA	NA	NA
MP_Tr2015_308	Dartmouth	NA	Yes	No	Yes	Yes	No	U	2015	87	NA	NA	0	NA	NA	NA	NA	NA	NA	NA	NA	NA	NA	Source of origin	Dartmouth	NA	NA	NA	NA	NA	NA
MP_Tr2015_316	Dartmouth	NA	Yes	No	Yes	Yes	No	U	2015	90	NA	NA	0	NA	NA	NA	NA	NA	NA	NA	NA	NA	NA	Source of origin	Dartmouth	NA	NA	NA	NA	NA	NA
MP_Tr2015_324	Dartmouth	NA	Yes	No	Yes	Yes	No	U	2015	88	NA	NA	0	NA	NA	NA	NA	NA	NA	NA	NA	NA	NA	Source of origin	Dartmouth	NA	NA	NA	NA	NA	NA
MP_Tr2015_244	Dartmouth	NA	Yes	No	Yes	Yes	No	U	2015	97	NA	NA	0	NA	NA	NA	NA	NA	NA	NA	NA	NA	NA	Source of origin	Dartmouth	NA	NA	NA	NA	NA	NA
MP_Tr2015_252	Dartmouth	NA	Yes	No	Yes	Yes	No	U	2015	100	NA	NA	0	NA	NA	NA	NA	NA	NA	NA	NA	NA	NA	Source of origin	Dartmouth	NA	NA	NA	NA	NA	NA
MP_Tr2015_260	Dartmouth	NA	Yes	No	Yes	Yes	No	U	2015	102	NA	NA	0	NA	NA	NA	NA	NA	NA	NA	NA	NA	NA	Source of origin	Dartmouth	NA	NA	NA	NA	NA	NA
MP_Tr2015_268	Dartmouth	NA	Yes	No	Yes	Yes	No	U	2015	96	NA	NA	0	NA	NA	NA	NA	NA	NA	NA	NA	NA	NA	Source of origin	Dartmouth	NA	NA	NA	NA	NA	NA
MP_Tr2015_276	Dartmouth	NA	Yes	No	Yes	Yes	No	U	2015	95	NA	NA	0	NA	NA	NA	NA	NA	NA	NA	NA	NA	NA	Source of origin	Dartmouth	NA	NA	NA	NA	NA	NA
MP_Tr2015_284	Dartmouth	NA	Yes	No	Yes	Yes	No	U	2015	90	NA	NA	0	NA	NA	NA	NA	NA	NA	NA	NA	NA	NA	Source of origin	Dartmouth	NA	NA	NA	NA	NA	NA
MP_Tr2015_292	Dartmouth	NA	Yes	No	Yes	Yes	No	U	2015	93	NA	NA	0	NA	NA	NA	NA	NA	NA	NA	NA	NA	NA	Source of origin	Dartmouth	NA	NA	NA	NA	NA	NA
MP_Tr2015_300	Dartmouth	NA	Yes	No	Yes	Yes	No	U	2015	94	NA	NA	0	NA	NA	NA	NA	NA	NA	NA	NA	NA	NA	Source of origin	Dartmouth	NA	NA	NA	NA	NA	NA
MP_Tr2015_237	Dartmouth	NA	Yes	No	Yes	Yes	No	U	2015	109	NA	NA	0	NA	NA	NA	NA	NA	NA	NA	NA	NA	NA	Source of origin	Dartmouth	NA	NA	NA	NA	NA	NA
MP_Tr2015_309	Dartmouth	NA	Yes	No	Yes	Yes	No	U	2015	390	NA	NA	>4	NA	NA	NA	NA	NA	NA	NA	NA	NA	NA	Source of origin	Dartmouth	NA	NA	NA	NA	NA	NA
MP_Tr2015_317	Dartmouth	NA	Yes	No	Yes	Yes	No	U	2015	85	NA	NA	0	NA	NA	NA	NA	NA	NA	NA	NA	NA	NA	Source of origin	Dartmouth	NA	NA	NA	NA	NA	NA
MP_Tr2015_325	Dartmouth	NA	Yes	No	Yes	Yes	No	U	2015	89	NA	NA	0	NA	NA	NA	NA	NA	NA	NA	NA	NA	NA	Source of origin	Dartmouth	NA	NA	NA	NA	NA	NA
MP_Tr2015_245	Dartmouth	NA	Yes	No	Yes	Yes	No	U	2015	101	NA	NA	0	NA	NA	NA	NA	NA	NA	NA	NA	NA	NA	Source of origin	Dartmouth	NA	NA	NA	NA	NA	NA
MP_Tr2015_253	Dartmouth	NA	Yes	No	Yes	Yes	No	U	2015	90	NA	NA	0	NA	NA	NA	NA	NA	NA	NA	NA	NA	NA	Source of origin	Dartmouth	NA	NA	NA	NA	NA	NA
MP_Tr2015_261	Dartmouth	NA	Yes	No	Yes	Yes	No	U	2015	104	NA	NA	0	NA	NA	NA	NA	NA	NA	NA	NA	NA	NA	Source of origin	Dartmouth	NA	NA	NA	NA	NA	NA
MP_Tr2015_269	Dartmouth	NA	Yes	No	Yes	Yes	No	U	2015	88	NA	NA	0	NA	NA	NA	NA	NA	NA	NA	NA	NA	NA	Source of origin	Dartmouth	NA	NA	NA	NA	NA	NA
MP_Tr2015_285	Dartmouth	NA	Yes	No	Yes	Yes	No	U	2015	96	NA	NA	0	NA	NA	NA	NA	NA	NA	NA	NA	NA	NA	Source of origin	Dartmouth	NA	NA	NA	NA	NA	NA
MP_Tr2015_293	Dartmouth	NA	Yes	No	Yes	Yes	No	U	2015	96	NA	NA	0	NA	NA	NA	NA	NA	NA	NA	NA	NA	NA	Source of origin	Dartmouth	NA	NA	NA	NA	NA	NA
MP_Tr2015_301	Dartmouth	NA	Yes	No	Yes	Yes	No	U	2015	92	NA	NA	0	NA	NA	NA	NA	NA	NA	NA	NA	NA	NA	Source of origin	Dartmouth	NA	NA	NA	NA	NA	NA
MP_Tr2015_318	Dartmouth	NA	Yes	No	Yes	Yes	No	U	2015	91	NA	NA	0	NA	NA	NA	NA	NA	NA	NA	NA	NA	NA	Source of origin	Dartmouth	NA	NA	NA	NA	NA	NA
MP_Tr2015_246	Dartmouth	NA	Yes	No	Yes	Yes	No	U	2015	104	NA	NA	0	NA	NA	NA	NA	NA	NA	NA	NA	NA	NA	Source of origin	Dartmouth	NA	NA	NA	NA	NA	NA
MP_Tr2015_254	Dartmouth	NA	Yes	No	Yes	Yes	No	U	2015	99	NA	NA	0	NA	NA	NA	NA	NA	NA	NA	NA	NA	NA	Source of origin	Dartmouth	NA	NA	NA	NA	NA	NA
MP_Tr2015_262	Dartmouth	NA	Yes	No	Yes	Yes	No	U	2015	103	NA	NA	0	NA	NA	NA	NA	NA	NA	NA	NA	NA	NA	Source of origin	Dartmouth	NA	NA	NA	NA	NA	NA
MP_Tr2015_270	Dartmouth	NA	Yes	No	Yes	Yes	No	U	2015	105	NA	NA	0	NA	NA	NA	NA	NA	NA	NA	NA	NA	NA	Source of origin	Dartmouth	NA	NA	NA	NA	NA	NA
MP_Tr2015_278	Dartmouth	NA	Yes	No	Yes	Yes	No	U	2015	88	NA	NA	0	NA	NA	NA	NA	NA	NA	NA	NA	NA	NA	Source of origin	Dartmouth	NA	NA	NA	NA	NA	NA
MP_Tr2015_286	Dartmouth	NA	Yes	No	Yes	Yes	No	U	2015	90	NA	NA	0	NA	NA	NA	NA	NA	NA	NA	NA	NA	NA	Source of origin	Dartmouth	NA	NA	NA	NA	NA	NA
MP_Tr2015_294	Dartmouth	NA	Yes	No	Yes	Yes	No	U	2015	92	NA	NA	0	NA	NA	NA	NA	NA	NA	NA	NA	NA	NA	Source of origin	Dartmouth	NA	NA	NA	NA	NA	NA
MP_Tr2015_302	Dartmouth	NA	Yes	No	Yes	Yes	No	U	2015	91	NA	NA	0	NA	NA	NA	NA	NA	NA	NA	NA	NA	NA	Source of origin	Dartmouth	NA	NA	NA	NA	NA	NA
MP_Tr2015_239	Dartmouth	NA	Yes	No	Yes	Yes	No	U	2015	113	NA	NA	0	NA	NA	NA	NA	NA	NA	NA	NA	NA	NA	Source of origin	Dartmouth	NA	NA	NA	NA	NA	NA
MP_Tr2015_311	Dartmouth	NA	Yes	No	Yes	Yes	No	U	2015	83	NA	NA	0	NA	NA	NA	NA	NA	NA	NA	NA	NA	NA	Source of origin	Dartmouth	NA	NA	NA	NA	NA	NA
MP_Tr2015_319	Dartmouth	NA	Yes	No	Yes	Yes	No	U	2015	84	NA	NA	0	NA	NA	NA	NA	NA	NA	NA	NA	NA	NA	Source of origin	Dartmouth	NA	NA	NA	NA	NA	NA
MP_Tr2015_247	Dartmouth	NA	Yes	No	Yes	Yes	No	U	2015	93	NA	NA	0	NA	NA	NA	NA	NA	NA	NA	NA	NA	NA	Source of origin	Dartmouth	NA	NA	NA	NA	NA	NA
MP_Tr2015_255	Dartmouth	NA	Yes	No	Yes	Yes	No	U	2015	132	NA	NA	1	NA	NA	NA	NA	NA	NA	NA	NA	NA	NA	Source of origin	Dartmouth	NA	NA	NA	NA	NA	NA
MP_Tr2015_263	Dartmouth	NA	Yes	No	Yes	Yes	No	U	2015	138	NA	NA	1	NA	NA	NA	NA	MP_OV_2018_310	NA	NA	NA	NA	NA	Source of origin	Dartmouth	NA	NA	NA	NA	NA	NA
MP_Tr2015_271	Dartmouth	NA	Yes	No	Yes	Yes	No	U	2015	92	NA	NA	0	NA	NA	NA	NA	NA	NA	NA	NA	NA	NA	Source of origin	Dartmouth	NA	NA	NA	NA	NA	NA
MP_Tr2015_279	Dartmouth	NA	Yes	No	Yes	Yes	No	U	2015	96	NA	NA	0	NA	NA	NA	NA	NA	NA	NA	NA	NA	NA	Source of origin	Dartmouth	NA	NA	NA	NA	NA	NA
MP_Tr2015_287	Dartmouth	NA	Yes	No	Yes	Yes	No	U	2015	86	NA	NA	0	NA	NA	NA	NA	NA	NA	NA	NA	NA	NA	Source of origin	Dartmouth	NA	NA	NA	NA	NA	NA
MP_Tr2015_295	Dartmouth	NA	Yes	No	Yes	Yes	No	U	2015	89	NA	NA	0	NA	NA	NA	NA	NA	NA	NA	NA	NA	NA	Source of origin	Dartmouth	NA	NA	NA	NA	NA	NA
MP_Tr2015_303	Dartmouth	NA	Yes	No	Yes	Yes	No	U	2015	86	NA	NA	0	NA	NA	NA	NA	NA	NA	NA	NA	NA	NA	Source of origin	Dartmouth	NA	NA	NA	NA	NA	NA
MP_Tr2015_326	Dartmouth	NA	Yes	No	Yes	Yes	No	U	2015	91	NA	NA	0	NA	NA	NA	NA	NA	NA	NA	NA	NA	NA	Source of origin	Dartmouth	NA	NA	NA	NA	NA	NA
MP_Tr2015_417	Dartmouth	NA	Yes	No	Yes	Yes	No	U	2015	156	NA	NA	1	NA	NA	NA	NA	NA	NA	NA	NA	NA	NA	Source of origin	Dartmouth	NA	NA	NA	NA	NA	NA
MP_Tr2015_425	Dartmouth	NA	Yes	No	Yes	Yes	No	U	2015	148	NA	NA	1	NA	NA	NA	NA	NA	NA	NA	NA	NA	NA	Source of origin	Dartmouth	NA	NA	NA	NA	NA	NA
MP_Tr2015_433	Dartmouth	NA	Yes	No	Yes	Yes	No	U	2015	144	NA	NA	1	NA	NA	NA	NA	NA	NA	NA	NA	NA	NA	Source of origin	Dartmouth	NA	NA	NA	NA	NA	NA
MP_Tr2015_334	Dartmouth	NA	Yes	No	Yes	Yes	No	U	2015	86	NA	NA	0	NA	NA	NA	NA	NA	NA	NA	NA	NA	NA	Source of origin	Dartmouth	NA	NA	NA	NA	NA	NA
MP_Tr2015_358	Dartmouth	NA	Yes	No	Yes	Yes	No	U	2015	194	NA	NA	2	NA	NA	NA	NA	NA	NA	NA	NA	NA	NA	Source of origin	Dartmouth	NA	NA	NA	NA	NA	NA
MP_Tr2015_366	Dartmouth	NA	Yes	No	Yes	Yes	No	U	2015	157	NA	NA	1	NA	NA	NA	NA	NA	NA	NA	NA	NA	NA	Source of origin	Dartmouth	NA	NA	NA	NA	NA	NA
MP_Tr2015_377	Dartmouth	NA	Yes	No	Yes	Yes	No	U	2015	140	NA	NA	1	NA	NA	NA	NA	NA	NA	NA	NA	NA	NA	Source of origin	Dartmouth	NA	NA	NA	NA	NA	NA
MP_Tr2015_385	Dartmouth	NA	Yes	No	Yes	Yes	No	U	2015	170	NA	NA	1	NA	NA	NA	NA	NA	NA	NA	NA	NA	NA	Source of origin	Dartmouth	NA	NA	NA	NA	NA	NA
MP_Tr2015_393	Dartmouth	NA	Yes	No	Yes	Yes	No	U	2015	150	NA	NA	1	NA	NA	NA	NA	NA	NA	NA	NA	NA	NA	Source of origin	Dartmouth	NA	NA	NA	NA	NA	NA
MP_Tr2015_401	Dartmouth	NA	Yes	No	Yes	Yes	No	U	2015	375	NA	NA	>4	NA	NA	NA	NA	NA	NA	NA	NA	NA	NA	Source of origin	Dartmouth	NA	NA	NA	NA	NA	NA
MP_Tr2015_409	Dartmouth	NA	Yes	No	Yes	Yes	No	U	2015	207	NA	NA	2	NA	NA	NA	NA	NA	NA	NA	NA	NA	NA	Source of origin	Dartmouth	NA	NA	NA	NA	NA	NA
MP_Tr2015_327	Dartmouth	NA	Yes	No	Yes	Yes	No	U	2015	86	NA	NA	0	NA	NA	NA	NA	NA	NA	NA	NA	NA	NA	Source of origin	Dartmouth	NA	NA	NA	NA	NA	NA
MP_Tr2015_418	Dartmouth	NA	Yes	No	Yes	Yes	No	U	2015	195	NA	NA	2	NA	NA	NA	NA	NA	NA	NA	NA	NA	NA	Source of origin	Dartmouth	NA	NA	NA	NA	NA	NA
MP_Tr2015_426	Dartmouth	NA	Yes	No	Yes	Yes	No	U	2015	137	NA	NA	1	NA	NA	NA	NA	NA	NA	NA	NA	NA	NA	Source of origin	Dartmouth	NA	NA	NA	NA	NA	NA
MP_Tr2015_434	Dartmouth	NA	Yes	No	Yes	Yes	No	U	2015	126	NA	NA	1	NA	NA	NA	NA	NA	NA	NA	NA	NA	NA	Source of origin	Dartmouth	NA	NA	NA	NA	NA	NA
MP_Tr2015_335	Dartmouth	NA	Yes	No	Yes	Yes	No	U	2015	187	NA	NA	2	NA	NA	NA	NA	NA	NA	NA	NA	NA	NA	Source of origin	Dartmouth	NA	NA	NA	NA	NA	NA
MP_Tr2015_359	Dartmouth	NA	Yes	No	Yes	Yes	No	U	2015	214	NA	NA	2	NA	NA	NA	NA	NA	NA	NA	NA	NA	NA	Source of origin	Dartmouth	NA	NA	NA	NA	NA	NA
MP_Tr2015_367	Dartmouth	NA	Yes	No	Yes	Yes	No	U	2015	218	NA	NA	2	NA	NA	NA	NA	NA	NA	NA	NA	NA	NA	Source of origin	Dartmouth	NA	NA	NA	NA	NA	NA
MP_Tr2015_378	Dartmouth	NA	Yes	No	Yes	Yes	No	U	2015	211	NA	NA	2	NA	NA	NA	NA	NA	NA	NA	NA	NA	NA	Source of origin	Dartmouth	NA	NA	NA	NA	NA	NA
MP_Tr2015_386	Dartmouth	NA	Yes	No	Yes	Yes	No	U	2015	158	NA	NA	1	NA	NA	NA	NA	NA	NA	NA	NA	NA	NA	Source of origin	Dartmouth	NA	NA	NA	NA	NA	NA
MP_Tr2015_394	Dartmouth	NA	Yes	No	Yes	Yes	No	U	2015	130	NA	NA	1	NA	NA	NA	NA	NA	NA	NA	NA	NA	NA	Source of origin	Dartmouth	NA	NA	NA	NA	NA	NA
MP_Tr2015_402	Dartmouth	NA	Yes	No	Yes	Yes	No	U	2015	379	NA	NA	>4	NA	NA	NA	NA	NA	NA	NA	NA	NA	NA	Source of origin	Dartmouth	NA	NA	NA	NA	NA	NA
MP_Tr2015_410	Dartmouth	NA	Yes	No	Yes	Yes	No	U	2015	136	NA	NA	1	NA	NA	NA	NA	NA	NA	NA	NA	NA	NA	Source of origin	Dartmouth	NA	NA	NA	NA	NA	NA
MP_Tr2015_328	Dartmouth	NA	Yes	No	Yes	Yes	No	U	2015	81	NA	NA	0	NA	NA	NA	NA	NA	NA	NA	NA	NA	NA	Source of origin	Dartmouth	NA	NA	NA	NA	NA	NA
MP_Tr2015_419	Dartmouth	NA	Yes	No	Yes	Yes	No	U	2015	140	NA	NA	1	NA	NA	NA	NA	NA	NA	NA	NA	NA	NA	Source of origin	Dartmouth	NA	NA	NA	NA	NA	NA
MP_Tr2015_427	Dartmouth	NA	Yes	No	Yes	Yes	No	U	2015	146	NA	NA	1	NA	NA	NA	NA	NA	NA	NA	NA	NA	NA	Source of origin	Dartmouth	NA	NA	NA	NA	NA	NA
MP_Tr2015_435	Dartmouth	NA	Yes	No	Yes	Yes	No	U	2015	158	NA	NA	1	NA	NA	NA	NA	NA	NA	NA	NA	NA	NA	Source of origin	Dartmouth	NA	NA	NA	NA	NA	NA
MP_Tr2015_336	Dartmouth	NA	Yes	No	Yes	Yes	No	U	2015	354	NA	NA	>4	NA	NA	NA	NA	NA	NA	NA	NA	NA	NA	Source of origin	Dartmouth	NA	NA	NA	NA	NA	NA
MP_Tr2015_360	Dartmouth	NA	Yes	No	Yes	Yes	No	U	2015	116	NA	NA	0	NA	NA	NA	NA	NA	NA	NA	NA	NA	NA	Source of origin	Dartmouth	NA	NA	NA	NA	NA	NA
MP_Tr2015_368	Dartmouth	NA	Yes	No	Yes	Yes	No	U	2015	193	NA	NA	2	NA	NA	NA	NA	NA	NA	NA	NA	NA	NA	Source of origin	Dartmouth	NA	NA	NA	NA	NA	NA
MP_Tr2015_387	Dartmouth	NA	Yes	No	Yes	Yes	No	U	2015	157	NA	NA	1	NA	NA	NA	NA	NA	NA	NA	NA	NA	NA	Source of origin	Dartmouth	NA	NA	NA	NA	NA	NA
MP_Tr2015_395	Dartmouth	NA	Yes	No	Yes	Yes	No	U	2015	102	NA	NA	0	NA	NA	NA	NA	NA	NA	NA	NA	NA	NA	Source of origin	Dartmouth	NA	NA	NA	NA	NA	NA
MP_Tr2015_403	Dartmouth	NA	Yes	No	Yes	Yes	No	U	2015	377	NA	NA	>4	NA	NA	NA	NA	NA	NA	NA	NA	NA	NA	Source of origin	Dartmouth	NA	NA	NA	NA	NA	NA
MP_Tr2015_411	Dartmouth	NA	Yes	No	Yes	Yes	No	U	2015	150	NA	NA	1	NA	NA	NA	NA	NA	NA	NA	NA	NA	NA	Source of origin	Dartmouth	NA	NA	NA	NA	NA	NA
MP_Tr2015_329	Dartmouth	NA	Yes	No	Yes	Yes	No	U	2015	82	NA	NA	0	NA	NA	NA	NA	NA	NA	NA	NA	NA	NA	Source of origin	Dartmouth	NA	NA	NA	NA	NA	NA
MP_Tr2015_420	Dartmouth	NA	Yes	No	Yes	Yes	No	U	2015	142	NA	NA	1	NA	NA	NA	NA	NA	NA	NA	NA	NA	NA	Source of origin	Dartmouth	NA	NA	NA	NA	NA	NA
MP_Tr2015_428	Dartmouth	NA	Yes	No	Yes	Yes	No	U	2015	162	NA	NA	1	NA	NA	NA	NA	NA	NA	NA	NA	NA	NA	Source of origin	Dartmouth	NA	NA	NA	NA	NA	NA
MP_Tr2015_436	Dartmouth	NA	Yes	No	Yes	Yes	No	U	2015	126	NA	NA	1	NA	NA	NA	NA	NA	NA	NA	NA	NA	NA	Source of origin	Dartmouth	NA	NA	NA	NA	NA	NA
MP_Tr2015_361	Dartmouth	NA	Yes	No	Yes	Yes	No	U	2015	232	NA	NA	2	NA	NA	NA	NA	NA	NA	NA	NA	NA	NA	Source of origin	Dartmouth	NA	NA	NA	NA	NA	NA
MP_Tr2015_372	Dartmouth	NA	Yes	No	Yes	Yes	No	U	2015	160	NA	NA	1	NA	NA	NA	NA	NA	NA	NA	NA	NA	NA	Source of origin	Dartmouth	NA	NA	NA	NA	NA	NA
MP_Tr2015_380	Dartmouth	NA	Yes	No	Yes	Yes	No	U	2015	173	NA	NA	1	NA	NA	NA	NA	NA	NA	NA	NA	NA	NA	Source of origin	Dartmouth	NA	NA	NA	NA	NA	NA
MP_Tr2015_388	Dartmouth	NA	Yes	No	Yes	Yes	No	U	2015	153	NA	NA	1	NA	NA	NA	NA	NA	NA	NA	NA	NA	NA	Source of origin	Dartmouth	NA	NA	NA	NA	NA	NA
MP_Tr2015_396	Dartmouth	NA	Yes	No	Yes	Yes	No	U	2015	100	NA	NA	0	NA	NA	NA	NA	NA	NA	NA	NA	NA	NA	Source of origin	Dartmouth	NA	NA	NA	NA	NA	NA
MP_Tr2015_404	Dartmouth	NA	Yes	No	Yes	Yes	No	U	2015	350	NA	NA	>4	NA	NA	NA	NA	NA	NA	NA	NA	NA	NA	Source of origin	Dartmouth	NA	NA	NA	NA	NA	NA
MP_Tr2015_412	Dartmouth	NA	Yes	No	Yes	Yes	No	U	2015	162	NA	NA	1	NA	NA	NA	NA	NA	NA	NA	NA	NA	NA	Source of origin	Dartmouth	NA	NA	NA	NA	NA	NA
MP_Tr2015_330	Dartmouth	NA	Yes	No	Yes	Yes	No	U	2015	85	NA	NA	0	NA	NA	NA	NA	NA	NA	NA	NA	NA	NA	Source of origin	Dartmouth	NA	NA	NA	NA	NA	NA
MP_Tr2015_421	Dartmouth	NA	Yes	No	Yes	Yes	No	U	2015	161	NA	NA	1	NA	NA	NA	NA	NA	NA	NA	NA	NA	NA	Source of origin	Dartmouth	NA	NA	NA	NA	NA	NA
MP_Tr2015_429	Dartmouth	NA	Yes	No	Yes	Yes	No	U	2015	132	NA	NA	1	NA	NA	NA	NA	NA	NA	NA	NA	NA	NA	Source of origin	Dartmouth	NA	NA	NA	NA	NA	NA
MP_Tr2015_437	Dartmouth	NA	Yes	No	Yes	Yes	No	U	2015	130	NA	NA	1	NA	NA	NA	NA	NA	NA	NA	NA	NA	NA	Source of origin	Dartmouth	NA	NA	NA	NA	NA	NA
MP_Tr2015_354	Dartmouth	NA	Yes	No	Yes	Yes	No	U	2015	221	NA	NA	2	NA	NA	NA	NA	NA	NA	NA	NA	NA	NA	Source of origin	Dartmouth	NA	NA	NA	NA	NA	NA
MP_Tr2015_362	Dartmouth	NA	Yes	No	Yes	Yes	No	U	2015	221	NA	NA	2	NA	NA	NA	NA	NA	NA	NA	NA	NA	NA	Source of origin	Dartmouth	NA	NA	NA	NA	NA	NA
MP_Tr2015_373	Dartmouth	NA	Yes	No	Yes	Yes	No	U	2015	215	NA	NA	2	NA	NA	NA	NA	NA	NA	NA	NA	NA	NA	Source of origin	Dartmouth	NA	NA	NA	NA	NA	NA
MP_Tr2015_381	Dartmouth	NA	Yes	No	Yes	Yes	No	U	2015	163	NA	NA	1	NA	NA	NA	NA	NA	NA	NA	NA	NA	NA	Source of origin	Dartmouth	NA	NA	NA	NA	NA	NA
MP_Tr2015_389	Dartmouth	NA	Yes	No	Yes	Yes	No	U	2015	157	NA	NA	1	NA	NA	NA	NA	NA	NA	NA	NA	NA	NA	Source of origin	Dartmouth	NA	NA	NA	NA	NA	NA
MP_Tr2015_397	Dartmouth	NA	Yes	No	Yes	Yes	No	U	2015	99	NA	NA	0	NA	NA	NA	NA	NA	NA	NA	NA	NA	NA	Source of origin	Dartmouth	NA	NA	NA	NA	NA	NA
MP_Tr2015_405	Dartmouth	NA	Yes	No	Yes	Yes	No	U	2015	376	NA	NA	>4	NA	NA	NA	NA	NA	NA	NA	NA	NA	NA	Source of origin	Dartmouth	NA	NA	NA	NA	NA	NA
MP_Tr2015_413	Dartmouth	NA	Yes	No	Yes	Yes	No	U	2015	131	NA	NA	1	NA	NA	NA	NA	NA	NA	NA	NA	NA	NA	Source of origin	Dartmouth	NA	NA	NA	NA	NA	NA
MP_Tr2015_331	Dartmouth	NA	Yes	No	Yes	Yes	No	U	2015	80	NA	NA	0	NA	NA	NA	NA	NA	NA	NA	NA	NA	NA	Source of origin	Dartmouth	NA	NA	NA	NA	NA	NA
MP_Tr2015_422	Dartmouth	NA	Yes	No	Yes	Yes	No	U	2015	142	NA	NA	1	NA	NA	NA	NA	NA	NA	NA	NA	NA	NA	Source of origin	Dartmouth	NA	NA	NA	NA	NA	NA
MP_Tr2015_430	Dartmouth	NA	Yes	No	Yes	Yes	No	U	2015	169	NA	NA	1	NA	NA	NA	NA	NA	NA	NA	NA	NA	NA	Source of origin	Dartmouth	NA	NA	NA	NA	NA	NA
MP_Tr2015_438	Dartmouth	NA	Yes	No	Yes	Yes	No	U	2015	144	NA	NA	1	NA	NA	NA	NA	NA	NA	NA	NA	NA	NA	Source of origin	Dartmouth	NA	NA	NA	NA	NA	NA
MP_Tr2015_355	Dartmouth	NA	Yes	No	Yes	Yes	No	U	2015	228	NA	NA	2	NA	NA	NA	NA	NA	NA	NA	NA	NA	NA	Source of origin	Dartmouth	NA	NA	NA	NA	NA	NA
MP_Tr2015_363	Dartmouth	NA	Yes	No	Yes	Yes	No	U	2015	218	NA	NA	2	NA	NA	NA	NA	NA	NA	NA	NA	NA	NA	Source of origin	Dartmouth	NA	NA	NA	NA	NA	NA
MP_Tr2015_374	Dartmouth	NA	Yes	No	Yes	Yes	No	U	2015	167	NA	NA	1	NA	NA	NA	NA	NA	NA	NA	NA	NA	NA	Source of origin	Dartmouth	NA	NA	NA	NA	NA	NA
MP_Tr2015_382	Dartmouth	NA	Yes	No	Yes	Yes	No	U	2015	212	NA	NA	2	NA	NA	NA	NA	NA	NA	NA	NA	NA	NA	Source of origin	Dartmouth	NA	NA	NA	NA	NA	NA
MP_Tr2015_390	Dartmouth	NA	Yes	No	Yes	Yes	No	U	2015	139	NA	NA	1	NA	NA	NA	NA	NA	NA	NA	NA	NA	NA	Source of origin	Dartmouth	NA	NA	NA	NA	NA	NA
MP_Tr2015_398	Dartmouth	NA	Yes	No	Yes	Yes	No	U	2015	107	NA	NA	0	NA	NA	NA	NA	NA	NA	NA	NA	NA	NA	Source of origin	Dartmouth	NA	NA	NA	NA	NA	NA
MP_Tr2015_414	Dartmouth	NA	Yes	No	Yes	Yes	No	U	2015	151	NA	NA	1	NA	NA	NA	NA	NA	NA	NA	NA	NA	NA	Source of origin	Dartmouth	NA	NA	NA	NA	NA	NA
MP_Tr2015_332	Dartmouth	NA	Yes	No	Yes	Yes	No	U	2015	84	NA	NA	0	NA	NA	NA	NA	NA	NA	NA	NA	NA	NA	Source of origin	Dartmouth	NA	NA	NA	NA	NA	NA
MP_Tr2015_423	Dartmouth	NA	Yes	No	Yes	Yes	No	U	2015	146	NA	NA	1	NA	NA	NA	NA	NA	NA	NA	NA	NA	NA	Source of origin	Dartmouth	NA	NA	NA	NA	NA	NA
MP_Tr2015_431	Dartmouth	NA	Yes	No	Yes	Yes	No	U	2015	98	NA	NA	0	NA	NA	NA	NA	NA	NA	NA	NA	NA	NA	Source of origin	Dartmouth	NA	NA	NA	NA	NA	NA
MP_Tr2015_356	Dartmouth	NA	Yes	No	Yes	Yes	No	U	2015	216	NA	NA	2	NA	NA	NA	NA	NA	NA	NA	NA	NA	NA	Source of origin	Dartmouth	NA	NA	NA	NA	NA	NA
MP_Tr2015_364	Dartmouth	NA	Yes	No	Yes	Yes	No	U	2015	198	NA	NA	2	NA	NA	NA	NA	NA	NA	NA	NA	NA	NA	Source of origin	Dartmouth	NA	NA	NA	NA	NA	NA
MP_Tr2015_375	Dartmouth	NA	Yes	No	Yes	Yes	No	U	2015	189	NA	NA	2	NA	NA	NA	NA	NA	NA	NA	NA	NA	NA	Source of origin	Dartmouth	NA	NA	NA	NA	NA	NA
MP_Tr2015_383	Dartmouth	NA	Yes	No	Yes	Yes	No	U	2015	203	NA	NA	2	NA	NA	NA	NA	NA	NA	NA	NA	NA	NA	Source of origin	Dartmouth	NA	NA	NA	NA	NA	NA
MP_Tr2015_391	Dartmouth	NA	Yes	No	Yes	Yes	No	U	2015	128	NA	NA	1	NA	NA	NA	NA	NA	NA	NA	NA	NA	NA	Source of origin	Dartmouth	NA	NA	NA	NA	NA	NA
MP_Tr2015_399	Dartmouth	NA	Yes	No	Yes	Yes	No	U	2015	387	NA	NA	>4	NA	NA	NA	NA	NA	NA	NA	NA	NA	NA	Source of origin	Dartmouth	NA	NA	NA	NA	NA	NA
MP_Tr2015_407	Dartmouth	NA	Yes	No	Yes	Yes	No	U	2015	230	NA	NA	2	NA	NA	NA	NA	NA	NA	NA	NA	NA	NA	Source of origin	Dartmouth	NA	NA	NA	NA	NA	NA
MP_Tr2015_415	Dartmouth	NA	Yes	No	Yes	Yes	No	U	2015	148	NA	NA	1	NA	NA	NA	NA	NA	NA	NA	NA	NA	NA	Source of origin	Dartmouth	NA	NA	NA	NA	NA	NA
MP_Tr2015_333	Dartmouth	NA	Yes	No	Yes	Yes	No	U	2015	78	NA	NA	0	NA	NA	NA	NA	NA	NA	NA	NA	NA	NA	Source of origin	Dartmouth	NA	NA	NA	NA	NA	NA
MP_Tr2015_424	Dartmouth	NA	Yes	No	Yes	Yes	No	U	2015	176	NA	NA	1	NA	NA	NA	NA	NA	NA	NA	NA	NA	NA	Source of origin	Dartmouth	NA	NA	NA	NA	NA	NA
MP_Tr2015_432	Dartmouth	NA	Yes	No	Yes	Yes	No	U	2015	163	NA	NA	1	NA	NA	NA	NA	NA	NA	NA	NA	NA	NA	Source of origin	Dartmouth	NA	NA	NA	NA	NA	NA
MP_Tr2015_357	Dartmouth	NA	Yes	No	Yes	Yes	No	U	2015	124	NA	NA	1	NA	NA	NA	NA	NA	NA	NA	NA	NA	NA	Source of origin	Dartmouth	NA	NA	NA	NA	NA	NA
MP_Tr2015_376	Dartmouth	NA	Yes	No	Yes	Yes	No	U	2015	174	NA	NA	1	NA	NA	NA	NA	NA	NA	NA	NA	NA	NA	Source of origin	Dartmouth	NA	NA	NA	NA	NA	NA
MP_Tr2015_384	Dartmouth	NA	Yes	No	Yes	Yes	No	U	2015	170	NA	NA	1	NA	NA	NA	NA	NA	NA	NA	NA	NA	NA	Source of origin	Dartmouth	NA	NA	NA	NA	NA	NA
MP_Tr2015_392	Dartmouth	NA	Yes	No	Yes	Yes	No	U	2015	134	NA	NA	1	NA	NA	NA	NA	NA	NA	NA	NA	NA	NA	Source of origin	Dartmouth	NA	NA	NA	NA	NA	NA
MP_Tr2015_408	Dartmouth	NA	Yes	No	Yes	Yes	No	U	2015	177	NA	NA	1	NA	NA	NA	NA	MP_OV_2018_160	NA	NA	NA	NA	NA	Source of origin	Dartmouth	NA	NA	NA	NA	NA	NA
MP_Tr2015_439	Dartmouth	NA	Yes	No	Yes	Yes	No	U	2015	196	NA	NA	2	NA	NA	NA	NA	NA	NA	NA	NA	NA	NA	Source of origin	Dartmouth	NA	NA	NA	NA	NA	NA
MP_Tr2015_511	Dartmouth	NA	Yes	No	Yes	Yes	No	U	2015	92	NA	NA	0	NA	NA	NA	NA	NA	NA	NA	NA	NA	NA	Source of origin	Dartmouth	NA	NA	NA	NA	NA	NA
MP_Tr2015_527	Dartmouth	NA	Yes	No	Yes	Yes	No	U	2015	139	NA	NA	1	NA	NA	NA	NA	NA	NA	NA	NA	NA	NA	Source of origin	Dartmouth	NA	NA	NA	NA	NA	NA
MP_Tr2015_535	Dartmouth	NA	Yes	No	Yes	Yes	No	U	2015	132	NA	NA	1	NA	NA	NA	NA	NA	NA	NA	NA	NA	NA	Source of origin	Dartmouth	NA	NA	NA	NA	NA	NA
MP_Tr2015_447	Dartmouth	NA	Yes	No	Yes	Yes	No	U	2015	149	NA	NA	1	NA	NA	NA	NA	NA	NA	NA	NA	NA	NA	Source of origin	Dartmouth	NA	NA	NA	NA	NA	NA
MP_Tr2015_455	Dartmouth	NA	Yes	No	Yes	Yes	No	U	2015	90	NA	NA	0	NA	NA	NA	NA	NA	NA	NA	NA	NA	NA	Source of origin	Dartmouth	NA	NA	NA	NA	NA	NA
MP_Tr2015_463	Dartmouth	NA	Yes	No	Yes	Yes	No	U	2015	100	NA	NA	0	NA	NA	NA	NA	NA	NA	NA	NA	NA	NA	Source of origin	Dartmouth	NA	NA	NA	NA	NA	NA
MP_Tr2015_471	Dartmouth	NA	Yes	No	Yes	Yes	No	U	2015	94	NA	NA	0	NA	NA	NA	NA	NA	NA	NA	NA	NA	NA	Source of origin	Dartmouth	NA	NA	NA	NA	NA	NA
MP_Tr2015_479	Dartmouth	NA	Yes	No	Yes	Yes	No	U	2015	137	NA	NA	1	NA	NA	NA	NA	NA	NA	NA	NA	NA	NA	Source of origin	Dartmouth	NA	NA	NA	NA	NA	NA
MP_Tr2015_487	Dartmouth	NA	Yes	No	Yes	Yes	No	U	2015	185	NA	NA	2	NA	NA	NA	NA	NA	NA	NA	NA	NA	NA	Source of origin	Dartmouth	NA	NA	NA	NA	NA	NA
MP_Tr2015_495	Dartmouth	NA	Yes	No	Yes	Yes	No	U	2015	140	NA	NA	1	NA	NA	NA	NA	NA	NA	NA	NA	NA	NA	Source of origin	Dartmouth	NA	NA	NA	NA	NA	NA
MP_Tr2015_503	Dartmouth	NA	Yes	No	Yes	Yes	No	U	2015	136	NA	NA	1	NA	NA	NA	NA	NA	NA	NA	NA	NA	NA	Source of origin	Dartmouth	NA	NA	NA	NA	NA	NA
MP_Tr2015_440	Dartmouth	NA	Yes	No	Yes	Yes	No	U	2015	134	NA	NA	1	NA	NA	NA	NA	NA	NA	NA	NA	NA	NA	Source of origin	Dartmouth	NA	NA	NA	NA	NA	NA
MP_Tr2015_512	Dartmouth	NA	Yes	No	Yes	Yes	No	U	2015	109	NA	NA	0	NA	NA	NA	NA	NA	NA	NA	NA	NA	NA	Source of origin	Dartmouth	NA	NA	NA	NA	NA	NA
MP_Tr2015_528	Dartmouth	NA	Yes	No	Yes	Yes	No	U	2015	167	NA	NA	1	NA	NA	NA	NA	NA	NA	NA	NA	NA	NA	Source of origin	Dartmouth	NA	NA	NA	NA	NA	NA
MP_Tr2015_536	Dartmouth	NA	Yes	No	Yes	Yes	No	U	2015	215	NA	NA	2	NA	NA	NA	NA	NA	NA	NA	NA	NA	NA	Source of origin	Dartmouth	NA	NA	NA	NA	NA	NA
MP_Tr2015_448	Dartmouth	NA	Yes	No	Yes	Yes	No	U	2015	98	NA	NA	0	NA	NA	NA	NA	NA	NA	NA	NA	NA	NA	Source of origin	Dartmouth	NA	NA	NA	NA	NA	NA
MP_Tr2015_456	Dartmouth	NA	Yes	No	Yes	Yes	No	U	2015	146	NA	NA	1	NA	NA	NA	NA	NA	NA	NA	NA	NA	NA	Source of origin	Dartmouth	NA	NA	NA	NA	NA	NA
MP_Tr2015_464	Dartmouth	NA	Yes	No	Yes	Yes	No	U	2015	110	NA	NA	0	NA	NA	NA	NA	NA	NA	NA	NA	NA	NA	Source of origin	Dartmouth	NA	NA	NA	NA	NA	NA
MP_Tr2015_472	Dartmouth	NA	Yes	No	Yes	Yes	No	U	2015	98	NA	NA	0	NA	NA	NA	NA	NA	NA	NA	NA	NA	NA	Source of origin	Dartmouth	NA	NA	NA	NA	NA	NA
MP_Tr2015_480	Dartmouth	NA	Yes	No	Yes	Yes	No	U	2015	187	NA	NA	2	NA	NA	NA	NA	NA	NA	NA	NA	NA	NA	Source of origin	Dartmouth	NA	NA	NA	NA	NA	NA
MP_Tr2015_488	Dartmouth	NA	Yes	No	Yes	Yes	No	U	2015	137	NA	NA	1	NA	NA	NA	NA	NA	NA	NA	NA	NA	NA	Source of origin	Dartmouth	NA	NA	NA	NA	NA	NA
MP_Tr2015_496	Dartmouth	NA	Yes	No	Yes	Yes	No	U	2015	206	NA	NA	2	NA	NA	NA	NA	NA	NA	NA	NA	NA	NA	Source of origin	Dartmouth	NA	NA	NA	NA	NA	NA
MP_Tr2015_504	Dartmouth	NA	Yes	No	Yes	Yes	No	U	2015	112	NA	NA	0	NA	NA	NA	NA	NA	NA	NA	NA	NA	NA	Source of origin	Dartmouth	NA	NA	NA	NA	NA	NA
MP_Tr2015_441	Dartmouth	NA	Yes	No	Yes	Yes	No	U	2015	142	NA	NA	1	NA	NA	NA	NA	NA	NA	NA	NA	NA	NA	Source of origin	Dartmouth	NA	NA	NA	NA	NA	NA
MP_Tr2015_513	Dartmouth	NA	Yes	No	Yes	Yes	No	U	2015	105	NA	NA	0	NA	NA	NA	NA	NA	NA	NA	NA	NA	NA	Source of origin	Dartmouth	NA	NA	NA	NA	NA	NA
MP_Tr2015_529	Dartmouth	NA	Yes	No	Yes	Yes	No	U	2015	164	NA	NA	1	NA	NA	NA	NA	NA	NA	NA	NA	NA	NA	Source of origin	Dartmouth	NA	NA	NA	NA	NA	NA
MP_Tr2015_537	Dartmouth	NA	Yes	No	Yes	Yes	No	U	2015	190	NA	NA	2	NA	NA	NA	NA	NA	NA	NA	NA	NA	NA	Source of origin	Dartmouth	NA	NA	NA	NA	NA	NA
MP_Tr2015_449	Dartmouth	NA	Yes	No	Yes	Yes	No	U	2015	142	NA	NA	1	NA	NA	NA	NA	MP_Tr2015_594	NA	NA	NA	NA	NA	Source of origin	Dartmouth	NA	NA	NA	NA	NA	NA
MP_Tr2015_457	Dartmouth	NA	Yes	No	Yes	Yes	No	U	2015	97	NA	NA	0	NA	NA	NA	NA	NA	NA	NA	NA	NA	NA	Source of origin	Dartmouth	NA	NA	NA	NA	NA	NA
MP_Tr2015_465	Dartmouth	NA	Yes	No	Yes	Yes	No	U	2015	86	NA	NA	0	NA	NA	NA	NA	NA	NA	NA	NA	NA	NA	Source of origin	Dartmouth	NA	NA	NA	NA	NA	NA
MP_Tr2015_473	Dartmouth	NA	Yes	No	Yes	Yes	No	U	2015	391	NA	NA	>4	NA	NA	NA	NA	NA	NA	NA	NA	NA	NA	Source of origin	Dartmouth	NA	NA	NA	NA	NA	NA
MP_Tr2015_481	Dartmouth	NA	Yes	No	Yes	Yes	No	U	2015	180	NA	NA	2	NA	NA	NA	NA	NA	NA	NA	NA	NA	NA	Source of origin	Dartmouth	NA	NA	NA	NA	NA	NA
MP_Tr2015_489	Dartmouth	NA	Yes	No	Yes	Yes	No	U	2015	202	NA	NA	2	NA	NA	NA	NA	NA	NA	NA	NA	NA	NA	Source of origin	Dartmouth	NA	NA	NA	NA	NA	NA
MP_Tr2015_497	Dartmouth	NA	Yes	No	Yes	Yes	No	U	2015	149	NA	NA	1	NA	NA	NA	NA	NA	NA	NA	NA	NA	NA	Source of origin	Dartmouth	NA	NA	NA	NA	NA	NA
MP_Tr2015_505	Dartmouth	NA	Yes	No	Yes	Yes	No	U	2015	112	NA	NA	0	NA	NA	NA	NA	NA	NA	NA	NA	NA	NA	Source of origin	Dartmouth	NA	NA	NA	NA	NA	NA
MP_Tr2015_442	Dartmouth	NA	Yes	No	Yes	Yes	No	U	2015	114	NA	NA	0	NA	NA	NA	NA	NA	NA	NA	NA	NA	NA	Source of origin	Dartmouth	NA	NA	NA	NA	NA	NA
MP_Tr2015_522	Dartmouth	NA	Yes	No	Yes	Yes	No	U	2015	174	NA	NA	1	NA	NA	NA	NA	NA	NA	NA	NA	NA	NA	Source of origin	Dartmouth	NA	NA	NA	NA	NA	NA
MP_Tr2015_530	Dartmouth	NA	Yes	No	Yes	Yes	No	U	2015	132	NA	NA	1	NA	NA	NA	NA	NA	NA	NA	NA	NA	NA	Source of origin	Dartmouth	NA	NA	NA	NA	NA	NA
MP_Tr2015_538	Dartmouth	NA	Yes	No	Yes	Yes	No	U	2015	97	NA	NA	0	NA	NA	NA	NA	NA	NA	NA	NA	NA	NA	Source of origin	Dartmouth	NA	NA	NA	NA	NA	NA
MP_Tr2015_450	Dartmouth	NA	Yes	No	Yes	Yes	No	U	2015	136	NA	NA	1	NA	NA	NA	NA	NA	NA	NA	NA	NA	NA	Source of origin	Dartmouth	NA	NA	NA	NA	NA	NA
MP_Tr2015_458	Dartmouth	NA	Yes	No	Yes	Yes	No	U	2015	130	NA	NA	1	NA	NA	NA	NA	NA	NA	NA	NA	NA	NA	Source of origin	Dartmouth	NA	NA	NA	NA	NA	NA
MP_Tr2015_466	Dartmouth	NA	Yes	No	Yes	Yes	No	U	2015	96	NA	NA	0	NA	NA	NA	NA	NA	NA	NA	NA	NA	NA	Source of origin	Dartmouth	NA	NA	NA	NA	NA	NA
MP_Tr2015_474	Dartmouth	NA	Yes	No	Yes	Yes	No	U	2015	216	NA	NA	2	NA	NA	NA	NA	NA	NA	NA	NA	NA	NA	Source of origin	Dartmouth	NA	NA	NA	NA	NA	NA
MP_Tr2015_482	Dartmouth	NA	Yes	No	Yes	Yes	No	U	2015	148	NA	NA	1	NA	NA	NA	NA	NA	NA	NA	NA	NA	NA	Source of origin	Dartmouth	NA	NA	NA	NA	NA	NA
MP_Tr2015_490	Dartmouth	NA	Yes	No	Yes	Yes	No	U	2015	156	NA	NA	1	NA	NA	NA	NA	NA	NA	NA	NA	NA	NA	Source of origin	Dartmouth	NA	NA	NA	NA	NA	NA
MP_Tr2015_498	Dartmouth	NA	Yes	No	Yes	Yes	No	U	2015	147	NA	NA	1	NA	NA	NA	NA	NA	NA	NA	NA	NA	NA	Source of origin	Dartmouth	NA	NA	NA	NA	NA	NA
MP_Tr2015_506	Dartmouth	NA	Yes	No	Yes	Yes	No	U	2015	120	NA	NA	1	NA	NA	NA	NA	NA	NA	NA	NA	NA	NA	Source of origin	Dartmouth	NA	NA	NA	NA	NA	NA
MP_Tr2015_443	Dartmouth	NA	Yes	No	Yes	Yes	No	U	2015	140	NA	NA	1	NA	NA	NA	NA	NA	NA	NA	NA	NA	NA	Source of origin	Dartmouth	NA	NA	NA	NA	NA	NA
MP_Tr2015_523	Dartmouth	NA	Yes	No	Yes	Yes	No	U	2015	201	NA	NA	2	NA	NA	NA	NA	NA	NA	NA	NA	NA	NA	Source of origin	Dartmouth	NA	NA	NA	NA	NA	NA
MP_Tr2015_531	Dartmouth	NA	Yes	No	Yes	Yes	No	U	2015	132	NA	NA	1	NA	NA	NA	NA	NA	NA	NA	NA	NA	NA	Source of origin	Dartmouth	NA	NA	NA	NA	NA	NA
MP_Tr2015_539	Dartmouth	NA	Yes	No	Yes	Yes	No	U	2015	141	NA	NA	1	NA	NA	NA	NA	NA	NA	NA	NA	NA	NA	Source of origin	Dartmouth	NA	NA	NA	NA	NA	NA
MP_Tr2015_451	Dartmouth	NA	Yes	No	Yes	Yes	No	U	2015	187	NA	NA	2	NA	NA	NA	NA	NA	NA	NA	NA	NA	NA	Source of origin	Dartmouth	NA	NA	NA	NA	NA	NA
MP_Tr2015_459	Dartmouth	NA	Yes	No	Yes	Yes	No	U	2015	98	NA	NA	0	NA	NA	NA	NA	NA	NA	NA	NA	NA	NA	Source of origin	Dartmouth	NA	NA	NA	NA	NA	NA
MP_Tr2015_467	Dartmouth	NA	Yes	No	Yes	Yes	No	U	2015	114	NA	NA	0	NA	NA	NA	NA	NA	NA	NA	NA	NA	NA	Source of origin	Dartmouth	NA	NA	NA	NA	NA	NA
MP_Tr2015_475	Dartmouth	NA	Yes	No	Yes	Yes	No	U	2015	152	NA	NA	1	NA	NA	NA	NA	NA	NA	NA	NA	NA	NA	Source of origin	Dartmouth	NA	NA	NA	NA	NA	NA
MP_Tr2015_483	Dartmouth	NA	Yes	No	Yes	Yes	No	U	2015	144	NA	NA	1	NA	NA	NA	NA	NA	NA	NA	NA	NA	NA	Source of origin	Dartmouth	NA	NA	NA	NA	NA	NA
MP_Tr2015_491	Dartmouth	NA	Yes	No	Yes	Yes	No	U	2015	149	NA	NA	1	NA	NA	NA	NA	NA	NA	NA	NA	NA	NA	Source of origin	Dartmouth	NA	NA	NA	NA	NA	NA
MP_Tr2015_499	Dartmouth	NA	Yes	No	Yes	Yes	No	U	2015	147	NA	NA	1	NA	NA	NA	NA	NA	NA	NA	NA	NA	NA	Source of origin	Dartmouth	NA	NA	NA	NA	NA	NA
MP_Tr2015_507	Dartmouth	NA	Yes	No	Yes	Yes	No	U	2015	125	NA	NA	1	NA	NA	NA	NA	MP_Tr2015_508	NA	NA	NA	NA	NA	Source of origin	Dartmouth	NA	NA	NA	NA	NA	NA
MP_Tr2015_444	Dartmouth	NA	Yes	No	Yes	Yes	No	U	2015	188	NA	NA	2	NA	NA	NA	NA	NA	NA	NA	NA	NA	NA	Source of origin	Dartmouth	NA	NA	NA	NA	NA	NA
MP_Tr2015_524	Dartmouth	NA	Yes	No	Yes	Yes	No	U	2015	179	NA	NA	2	NA	NA	NA	NA	NA	NA	NA	NA	NA	NA	Source of origin	Dartmouth	NA	NA	NA	NA	NA	NA
MP_Tr2015_532	Dartmouth	NA	Yes	No	Yes	Yes	No	U	2015	129	NA	NA	1	NA	NA	NA	NA	MP_Tr2015_460	NA	NA	NA	NA	NA	Source of origin	Dartmouth	NA	NA	NA	NA	NA	NA
MP_Tr2015_540	Dartmouth	NA	Yes	No	Yes	Yes	No	U	2015	167	NA	NA	1	NA	NA	NA	NA	NA	NA	NA	NA	NA	NA	Source of origin	Dartmouth	NA	NA	NA	NA	NA	NA
MP_Tr2015_452	Dartmouth	NA	Yes	No	Yes	Yes	No	U	2015	146	NA	NA	1	NA	NA	NA	NA	NA	NA	NA	NA	NA	NA	Source of origin	Dartmouth	NA	NA	NA	NA	NA	NA
MP_Tr2015_460	Dartmouth	NA	Yes	No	Yes	Yes	No	U	2015	132	NA	NA	1	NA	NA	NA	NA	MP_Tr2015_532	NA	NA	NA	NA	NA	Source of origin	Dartmouth	NA	NA	NA	NA	NA	NA
MP_Tr2015_468	Dartmouth	NA	Yes	No	Yes	Yes	No	U	2015	119	NA	NA	0	NA	NA	NA	NA	MP_Tr2015_610	NA	NA	NA	NA	NA	Source of origin	Dartmouth	NA	NA	NA	NA	NA	NA
MP_Tr2015_476	Dartmouth	NA	Yes	No	Yes	Yes	No	U	2015	111	NA	NA	0	NA	NA	NA	NA	NA	NA	NA	NA	NA	NA	Source of origin	Dartmouth	NA	NA	NA	NA	NA	NA
MP_Tr2015_484	Dartmouth	NA	Yes	No	Yes	Yes	No	U	2015	181	NA	NA	2	NA	NA	NA	NA	NA	NA	NA	NA	NA	NA	Source of origin	Dartmouth	NA	NA	NA	NA	NA	NA
MP_Tr2015_492	Dartmouth	NA	Yes	No	Yes	Yes	No	U	2015	146	NA	NA	1	NA	NA	NA	NA	NA	NA	NA	NA	NA	NA	Source of origin	Dartmouth	NA	NA	NA	NA	NA	NA
MP_Tr2015_500	Dartmouth	NA	Yes	No	Yes	Yes	No	U	2015	102	NA	NA	0	NA	NA	NA	NA	NA	NA	NA	NA	NA	NA	Source of origin	Dartmouth	NA	NA	NA	NA	NA	NA
MP_Tr2015_508	Dartmouth	NA	Yes	No	Yes	Yes	No	U	2015	142	NA	NA	1	NA	NA	NA	NA	MP_Tr2015_507	NA	NA	NA	NA	NA	Source of origin	Dartmouth	NA	NA	NA	NA	NA	NA
MP_Tr2015_445	Dartmouth	NA	Yes	No	Yes	Yes	No	U	2015	138	NA	NA	1	NA	NA	NA	NA	NA	NA	NA	NA	NA	NA	Source of origin	Dartmouth	NA	NA	NA	NA	NA	NA
MP_Tr2015_525	Dartmouth	NA	Yes	No	Yes	Yes	No	U	2015	100	NA	NA	0	NA	NA	NA	NA	NA	NA	NA	NA	NA	NA	Source of origin	Dartmouth	NA	NA	NA	NA	NA	NA
MP_Tr2015_533	Dartmouth	NA	Yes	No	Yes	Yes	No	U	2015	94	NA	NA	0	NA	NA	NA	NA	NA	NA	NA	NA	NA	NA	Source of origin	Dartmouth	NA	NA	NA	NA	NA	NA
MP_Tr2015_453	Dartmouth	NA	Yes	No	Yes	Yes	No	U	2015	176	NA	NA	1	NA	NA	NA	NA	NA	NA	NA	NA	NA	NA	Source of origin	Dartmouth	NA	NA	NA	NA	NA	NA
MP_Tr2015_461	Dartmouth	NA	Yes	No	Yes	Yes	No	U	2015	119	NA	NA	0	NA	NA	NA	NA	NA	NA	NA	NA	NA	NA	Source of origin	Dartmouth	NA	NA	NA	NA	NA	NA
MP_Tr2015_469	Dartmouth	NA	Yes	No	Yes	Yes	No	U	2015	92	NA	NA	0	NA	NA	NA	NA	NA	NA	NA	NA	NA	NA	Source of origin	Dartmouth	NA	NA	NA	NA	NA	NA
MP_Tr2015_477	Dartmouth	NA	Yes	No	Yes	Yes	No	U	2015	106	NA	NA	0	NA	NA	NA	NA	NA	NA	NA	NA	NA	NA	Source of origin	Dartmouth	NA	NA	NA	NA	NA	NA
MP_Tr2015_485	Dartmouth	NA	Yes	No	Yes	Yes	No	U	2015	208	NA	NA	2	NA	NA	NA	NA	NA	NA	NA	NA	NA	NA	Source of origin	Dartmouth	NA	NA	NA	NA	NA	NA
MP_Tr2015_493	Dartmouth	NA	Yes	No	Yes	Yes	No	U	2015	165	NA	NA	1	NA	NA	NA	NA	NA	NA	NA	NA	NA	NA	Source of origin	Dartmouth	NA	NA	NA	NA	NA	NA
MP_Tr2015_501	Dartmouth	NA	Yes	No	Yes	Yes	No	U	2015	127	NA	NA	1	NA	NA	NA	NA	NA	NA	NA	NA	NA	NA	Source of origin	Dartmouth	NA	NA	NA	NA	NA	NA
MP_Tr2015_509	Dartmouth	NA	Yes	No	Yes	Yes	No	U	2015	116	NA	NA	0	NA	NA	NA	NA	NA	NA	NA	NA	NA	NA	Source of origin	Dartmouth	NA	NA	NA	NA	NA	NA
MP_Tr2015_446	Dartmouth	NA	Yes	No	Yes	Yes	No	U	2015	130	NA	NA	1	NA	NA	NA	NA	NA	NA	NA	NA	NA	NA	Source of origin	Dartmouth	NA	NA	NA	NA	NA	NA
MP_Tr2015_526	Dartmouth	NA	Yes	No	Yes	Yes	No	U	2015	96	NA	NA	0	NA	NA	NA	NA	NA	NA	NA	NA	NA	NA	Source of origin	Dartmouth	NA	NA	NA	NA	NA	NA
MP_Tr2015_534	Dartmouth	NA	Yes	No	Yes	Yes	No	U	2015	95	NA	NA	0	NA	NA	NA	NA	NA	NA	NA	NA	NA	NA	Source of origin	Dartmouth	NA	NA	NA	NA	NA	NA
MP_Tr2015_454	Dartmouth	NA	Yes	No	Yes	Yes	No	U	2015	94	NA	NA	0	NA	NA	NA	NA	NA	NA	NA	NA	NA	NA	Source of origin	Dartmouth	NA	NA	NA	NA	NA	NA
MP_Tr2015_462	Dartmouth	NA	Yes	No	Yes	Yes	No	U	2015	112	NA	NA	0	NA	NA	NA	NA	NA	NA	NA	NA	NA	NA	Source of origin	Dartmouth	NA	NA	NA	NA	NA	NA
MP_Tr2015_470	Dartmouth	NA	Yes	No	Yes	Yes	No	U	2015	96	NA	NA	0	NA	NA	NA	NA	NA	NA	NA	NA	NA	NA	Source of origin	Dartmouth	NA	NA	NA	NA	NA	NA
MP_Tr2015_478	Dartmouth	NA	Yes	No	Yes	Yes	No	U	2015	245	NA	NA	3	NA	NA	NA	NA	NA	NA	NA	NA	NA	NA	Source of origin	Dartmouth	NA	NA	NA	NA	NA	NA
MP_Tr2015_486	Dartmouth	NA	Yes	No	Yes	Yes	No	U	2015	158	NA	NA	1	NA	NA	NA	NA	NA	NA	NA	NA	NA	NA	Source of origin	Dartmouth	NA	NA	NA	NA	NA	NA
MP_Tr2015_494	Dartmouth	NA	Yes	No	Yes	Yes	No	U	2015	168	NA	NA	1	NA	NA	NA	NA	NA	NA	NA	NA	NA	NA	Source of origin	Dartmouth	NA	NA	NA	NA	NA	NA
MP_Tr2015_502	Dartmouth	NA	Yes	No	Yes	Yes	No	U	2015	173	NA	NA	1	NA	NA	NA	NA	NA	NA	NA	NA	NA	NA	Source of origin	Dartmouth	NA	NA	NA	NA	NA	NA
MP_Tr2015_510	Dartmouth	NA	Yes	No	Yes	Yes	No	U	2015	109	NA	NA	0	NA	NA	NA	NA	NA	NA	NA	NA	NA	NA	Source of origin	Dartmouth	NA	NA	NA	NA	NA	NA
MP_Tr2015_541	Dartmouth	NA	Yes	No	Yes	Yes	No	U	2015	155	NA	NA	1	NA	NA	NA	NA	NA	NA	NA	NA	NA	NA	Source of origin	Dartmouth	NA	NA	NA	NA	NA	NA
MP_Tr2015_614	Dartmouth	NA	Yes	No	Yes	Yes	No	U	2015	134	NA	NA	1	NA	NA	NA	NA	NA	NA	NA	NA	NA	NA	Source of origin	Dartmouth	NA	NA	NA	NA	NA	NA
MP_Tr2015_622	Dartmouth	NA	Yes	No	Yes	Yes	No	U	2015	126	NA	NA	1	NA	NA	NA	NA	NA	NA	NA	NA	NA	NA	Source of origin	Dartmouth	NA	NA	NA	NA	NA	NA
MP_Tr2015_630	Dartmouth	NA	Yes	No	Yes	Yes	No	U	2015	91	NA	NA	0	NA	NA	NA	NA	NA	NA	NA	NA	NA	NA	Source of origin	Dartmouth	NA	NA	NA	NA	NA	NA
MP_Tr2015_550	Dartmouth	NA	Yes	No	Yes	Yes	No	U	2015	124	NA	NA	1	NA	NA	NA	NA	NA	NA	NA	NA	NA	NA	Source of origin	Dartmouth	NA	NA	NA	NA	NA	NA
MP_Tr2015_558	Dartmouth	NA	Yes	No	Yes	Yes	No	U	2015	109	NA	NA	0	NA	NA	NA	NA	NA	NA	NA	NA	NA	NA	Source of origin	Dartmouth	NA	NA	NA	NA	NA	NA
MP_Tr2015_566	Dartmouth	NA	Yes	No	Yes	Yes	No	U	2015	96	NA	NA	0	NA	NA	NA	NA	NA	NA	NA	NA	NA	NA	Source of origin	Dartmouth	NA	NA	NA	NA	NA	NA
MP_Tr2015_574	Dartmouth	NA	Yes	No	Yes	Yes	No	U	2015	102	NA	NA	0	NA	NA	NA	NA	NA	NA	NA	NA	NA	NA	Source of origin	Dartmouth	NA	NA	NA	NA	NA	NA
MP_Tr2015_582	Dartmouth	NA	Yes	No	Yes	Yes	No	U	2015	105	NA	NA	0	NA	NA	NA	NA	NA	NA	NA	NA	NA	NA	Source of origin	Dartmouth	NA	NA	NA	NA	NA	NA
MP_Tr2015_590	Dartmouth	NA	Yes	No	Yes	Yes	No	U	2015	105	NA	NA	0	NA	NA	NA	NA	NA	NA	NA	NA	NA	NA	Source of origin	Dartmouth	NA	NA	NA	NA	NA	NA
MP_Tr2015_598	Dartmouth	NA	Yes	No	Yes	Yes	No	U	2015	144	NA	NA	1	NA	NA	NA	NA	NA	NA	NA	NA	NA	NA	Source of origin	Dartmouth	NA	NA	NA	NA	NA	NA
MP_Tr2015_606	Dartmouth	NA	Yes	No	Yes	Yes	No	U	2015	135	NA	NA	1	NA	NA	NA	NA	NA	NA	NA	NA	NA	NA	Source of origin	Dartmouth	NA	NA	NA	NA	NA	NA
MP_Tr2015_542	Dartmouth	NA	Yes	No	Yes	Yes	No	U	2015	143	NA	NA	1	NA	NA	NA	NA	NA	NA	NA	NA	NA	NA	Source of origin	Dartmouth	NA	NA	NA	NA	NA	NA
MP_Tr2015_615	Dartmouth	NA	Yes	No	Yes	Yes	No	U	2015	102	NA	NA	0	NA	NA	NA	NA	NA	NA	NA	NA	NA	NA	Source of origin	Dartmouth	NA	NA	NA	NA	NA	NA
MP_Tr2015_623	Dartmouth	NA	Yes	No	Yes	Yes	No	U	2015	100	NA	NA	0	NA	NA	NA	NA	NA	NA	NA	NA	NA	NA	Source of origin	Dartmouth	NA	NA	NA	NA	NA	NA
MP_Tr2015_631	Dartmouth	NA	Yes	No	Yes	Yes	No	U	2015	90	NA	NA	0	NA	NA	NA	NA	NA	NA	NA	NA	NA	NA	Source of origin	Dartmouth	NA	NA	NA	NA	NA	NA
MP_Tr2015_551	Dartmouth	NA	Yes	No	Yes	Yes	No	U	2015	369	NA	NA	>4	NA	NA	NA	NA	NA	NA	NA	NA	NA	NA	Source of origin	Dartmouth	NA	NA	NA	NA	NA	NA
MP_Tr2015_559	Dartmouth	NA	Yes	No	Yes	Yes	No	U	2015	160	NA	NA	1	NA	NA	NA	NA	NA	NA	NA	NA	NA	NA	Source of origin	Dartmouth	NA	NA	NA	NA	NA	NA
MP_Tr2015_567	Dartmouth	NA	Yes	No	Yes	Yes	No	U	2015	134	NA	NA	1	NA	NA	NA	NA	NA	NA	NA	NA	NA	NA	Source of origin	Dartmouth	NA	NA	NA	NA	NA	NA
MP_Tr2015_575	Dartmouth	NA	Yes	No	Yes	Yes	No	U	2015	89	NA	NA	0	NA	NA	NA	NA	NA	NA	NA	NA	NA	NA	Source of origin	Dartmouth	NA	NA	NA	NA	NA	NA
MP_Tr2015_583	Dartmouth	NA	Yes	No	Yes	Yes	No	U	2015	102	NA	NA	0	NA	NA	NA	NA	NA	NA	NA	NA	NA	NA	Source of origin	Dartmouth	NA	NA	NA	NA	NA	NA
MP_Tr2015_591	Dartmouth	NA	Yes	No	Yes	Yes	No	U	2015	87	NA	NA	0	NA	NA	NA	NA	NA	NA	NA	NA	NA	NA	Source of origin	Dartmouth	NA	NA	NA	NA	NA	NA
MP_Tr2015_599	Dartmouth	NA	Yes	No	Yes	Yes	No	U	2015	137	NA	NA	1	NA	NA	NA	NA	NA	NA	NA	NA	NA	NA	Source of origin	Dartmouth	NA	NA	NA	NA	NA	NA
MP_Tr2015_607	Dartmouth	NA	Yes	No	Yes	Yes	No	U	2015	88	NA	NA	0	NA	NA	NA	NA	NA	NA	NA	NA	NA	NA	Source of origin	Dartmouth	NA	NA	NA	NA	NA	NA
MP_Tr2015_543	Dartmouth	NA	Yes	No	Yes	Yes	No	U	2015	158	NA	NA	1	NA	NA	NA	NA	NA	NA	NA	NA	NA	NA	Source of origin	Dartmouth	NA	NA	NA	NA	NA	NA
MP_Tr2015_616	Dartmouth	NA	Yes	No	Yes	Yes	No	U	2015	95	NA	NA	0	NA	NA	NA	NA	NA	NA	NA	NA	NA	NA	Source of origin	Dartmouth	NA	NA	NA	NA	NA	NA
MP_Tr2015_624	Dartmouth	NA	Yes	No	Yes	Yes	No	U	2015	134	NA	NA	1	NA	NA	NA	NA	NA	NA	NA	NA	NA	NA	Source of origin	Dartmouth	NA	NA	NA	NA	NA	NA
MP_Tr2015_632	Dartmouth	NA	Yes	No	Yes	Yes	No	U	2015	94	NA	NA	0	NA	NA	NA	NA	NA	NA	NA	NA	NA	NA	Source of origin	Dartmouth	NA	NA	NA	NA	NA	NA
MP_Tr2015_552	Dartmouth	NA	Yes	No	Yes	Yes	No	U	2015	372	NA	NA	>4	NA	NA	NA	NA	NA	NA	NA	NA	NA	NA	Source of origin	Dartmouth	NA	NA	NA	NA	NA	NA
MP_Tr2015_560	Dartmouth	NA	Yes	No	Yes	Yes	No	U	2015	170	NA	NA	1	NA	NA	NA	NA	NA	NA	NA	NA	NA	NA	Source of origin	Dartmouth	NA	NA	NA	NA	NA	NA
MP_Tr2015_568	Dartmouth	NA	Yes	No	Yes	Yes	No	U	2015	86	NA	NA	0	NA	NA	NA	NA	NA	NA	NA	NA	NA	NA	Source of origin	Dartmouth	NA	NA	NA	NA	NA	NA
MP_Tr2015_576	Dartmouth	NA	Yes	No	Yes	Yes	No	U	2015	179	NA	NA	2	NA	NA	NA	NA	NA	NA	NA	NA	NA	NA	Source of origin	Dartmouth	NA	NA	NA	NA	NA	NA
MP_Tr2015_584	Dartmouth	NA	Yes	No	Yes	Yes	No	U	2015	113	NA	NA	0	NA	NA	NA	NA	NA	NA	NA	NA	NA	NA	Source of origin	Dartmouth	NA	NA	NA	NA	NA	NA
MP_Tr2015_592	Dartmouth	NA	Yes	No	Yes	Yes	No	U	2015	179	NA	NA	2	NA	NA	NA	NA	NA	NA	NA	NA	NA	NA	Source of origin	Dartmouth	NA	NA	NA	NA	NA	NA
MP_Tr2015_600	Dartmouth	NA	Yes	No	Yes	Yes	No	U	2015	118	NA	NA	0	NA	NA	NA	NA	NA	NA	NA	NA	NA	NA	Source of origin	Dartmouth	NA	NA	NA	NA	NA	NA
MP_Tr2015_608	Dartmouth	NA	Yes	No	Yes	Yes	No	U	2015	99	NA	NA	0	NA	NA	NA	NA	NA	NA	NA	NA	NA	NA	Source of origin	Dartmouth	NA	NA	NA	NA	NA	NA
MP_Tr2015_544	Dartmouth	NA	Yes	No	Yes	Yes	No	U	2015	108	NA	NA	0	NA	NA	NA	NA	NA	NA	NA	NA	NA	NA	Source of origin	Dartmouth	NA	NA	NA	NA	NA	NA
MP_Tr2015_617	Dartmouth	NA	Yes	No	Yes	Yes	No	U	2015	93	NA	NA	0	NA	NA	NA	NA	NA	NA	NA	NA	NA	NA	Source of origin	Dartmouth	NA	NA	NA	NA	NA	NA
MP_Tr2015_625	Dartmouth	NA	Yes	No	Yes	Yes	No	U	2015	109	NA	NA	0	NA	NA	NA	NA	NA	NA	NA	NA	NA	NA	Source of origin	Dartmouth	NA	NA	NA	NA	NA	NA
MP_Tr2015_633	Dartmouth	NA	Yes	No	Yes	Yes	No	U	2015	92	NA	NA	0	NA	NA	NA	NA	NA	NA	NA	NA	NA	NA	Source of origin	Dartmouth	NA	NA	NA	NA	NA	NA
MP_Tr2015_553	Dartmouth	NA	Yes	No	Yes	Yes	No	U	2015	384	NA	NA	>4	NA	NA	NA	NA	NA	NA	NA	NA	NA	NA	Source of origin	Dartmouth	NA	NA	NA	NA	NA	NA
MP_Tr2015_561	Dartmouth	NA	Yes	No	Yes	Yes	No	U	2015	150	NA	NA	1	NA	NA	NA	NA	NA	NA	NA	NA	NA	NA	Source of origin	Dartmouth	NA	NA	NA	NA	NA	NA
MP_Tr2015_569	Dartmouth	NA	Yes	No	Yes	Yes	No	U	2015	142	NA	NA	1	NA	NA	NA	NA	NA	NA	NA	NA	NA	NA	Source of origin	Dartmouth	NA	NA	NA	NA	NA	NA
MP_Tr2015_577	Dartmouth	NA	Yes	No	Yes	Yes	No	U	2015	171	NA	NA	1	NA	NA	NA	NA	NA	NA	NA	NA	NA	NA	Source of origin	Dartmouth	NA	NA	NA	NA	NA	NA
MP_Tr2015_585	Dartmouth	NA	Yes	No	Yes	Yes	No	U	2015	92	NA	NA	0	NA	NA	NA	NA	NA	NA	NA	NA	NA	NA	Source of origin	Dartmouth	NA	NA	NA	NA	NA	NA
MP_Tr2015_593	Dartmouth	NA	Yes	No	Yes	Yes	No	U	2015	193	NA	NA	2	NA	NA	NA	NA	NA	NA	NA	NA	NA	NA	Source of origin	Dartmouth	NA	NA	NA	NA	NA	NA
MP_Tr2015_601	Dartmouth	NA	Yes	No	Yes	Yes	No	U	2015	190	NA	NA	2	NA	NA	NA	NA	NA	NA	NA	NA	NA	NA	Source of origin	Dartmouth	NA	NA	NA	NA	NA	NA
MP_Tr2015_609	Dartmouth	NA	Yes	No	Yes	Yes	No	U	2015	132	NA	NA	1	NA	NA	NA	NA	NA	NA	NA	NA	NA	NA	Source of origin	Dartmouth	NA	NA	NA	NA	NA	NA
MP_Tr2015_545	Dartmouth	NA	Yes	No	Yes	Yes	No	U	2015	100	NA	NA	0	NA	NA	NA	NA	NA	NA	NA	NA	NA	NA	Source of origin	Dartmouth	NA	NA	NA	NA	NA	NA
MP_Tr2015_618	Dartmouth	NA	Yes	No	Yes	Yes	No	U	2015	103	NA	NA	0	NA	NA	NA	NA	NA	NA	NA	NA	NA	NA	Source of origin	Dartmouth	NA	NA	NA	NA	NA	NA
MP_Tr2015_626	Dartmouth	NA	Yes	No	Yes	Yes	No	U	2015	92	NA	NA	0	NA	NA	NA	NA	NA	NA	NA	NA	NA	NA	Source of origin	Dartmouth	NA	NA	NA	NA	NA	NA
MP_Tr2015_634	Dartmouth	NA	Yes	No	Yes	Yes	No	U	2015	90	NA	NA	0	NA	NA	NA	NA	NA	NA	NA	NA	NA	NA	Source of origin	Dartmouth	NA	NA	NA	NA	NA	NA
MP_Tr2015_554	Dartmouth	NA	Yes	No	Yes	Yes	No	U	2015	384	NA	NA	>4	NA	NA	NA	NA	NA	NA	NA	NA	NA	NA	Source of origin	Dartmouth	NA	NA	NA	NA	NA	NA
MP_Tr2015_562	Dartmouth	NA	Yes	No	Yes	Yes	No	U	2015	105	NA	NA	0	NA	NA	NA	NA	NA	NA	NA	NA	NA	NA	Source of origin	Dartmouth	NA	NA	NA	NA	NA	NA
MP_Tr2015_570	Dartmouth	NA	Yes	No	Yes	Yes	No	U	2015	137	NA	NA	1	NA	NA	NA	NA	NA	NA	NA	NA	NA	NA	Source of origin	Dartmouth	NA	NA	NA	NA	NA	NA
MP_Tr2015_578	Dartmouth	NA	Yes	No	Yes	Yes	No	U	2015	154	NA	NA	1	NA	NA	NA	NA	NA	NA	NA	NA	NA	NA	Source of origin	Dartmouth	NA	NA	NA	NA	NA	NA
MP_Tr2015_586	Dartmouth	NA	Yes	No	Yes	Yes	No	U	2015	98	NA	NA	0	NA	NA	NA	NA	NA	NA	NA	NA	NA	NA	Source of origin	Dartmouth	NA	NA	NA	NA	NA	NA
MP_Tr2015_594	Dartmouth	NA	Yes	No	Yes	Yes	No	U	2015	144	NA	NA	1	NA	NA	NA	NA	MP_Tr2015_449	NA	NA	NA	NA	NA	Source of origin	Dartmouth	NA	NA	NA	NA	NA	NA
MP_Tr2015_602	Dartmouth	NA	Yes	No	Yes	Yes	No	U	2015	141	NA	NA	1	NA	NA	NA	NA	NA	NA	NA	NA	NA	NA	Source of origin	Dartmouth	NA	NA	NA	NA	NA	NA
MP_Tr2015_610	Dartmouth	NA	Yes	No	Yes	Yes	No	U	2015	120	NA	NA	1	NA	NA	NA	NA	MP_Tr2015_468	NA	NA	NA	NA	NA	Source of origin	Dartmouth	NA	NA	NA	NA	NA	NA
MP_Tr2015_546	Dartmouth	NA	Yes	No	Yes	Yes	No	U	2015	140	NA	NA	1	NA	NA	NA	NA	NA	NA	NA	NA	NA	NA	Source of origin	Dartmouth	NA	NA	NA	NA	NA	NA
MP_Tr2015_619	Dartmouth	NA	Yes	No	Yes	Yes	No	U	2015	106	NA	NA	0	NA	NA	NA	NA	NA	NA	NA	NA	NA	NA	Source of origin	Dartmouth	NA	NA	NA	NA	NA	NA
MP_Tr2015_627	Dartmouth	NA	Yes	No	Yes	Yes	No	U	2015	95	NA	NA	0	NA	NA	NA	NA	NA	NA	NA	NA	NA	NA	Source of origin	Dartmouth	NA	NA	NA	NA	NA	NA
MP_Tr2015_635	Dartmouth	NA	Yes	No	Yes	Yes	No	U	2015	82	NA	NA	0	NA	NA	NA	NA	NA	NA	NA	NA	NA	NA	Source of origin	Dartmouth	NA	NA	NA	NA	NA	NA
MP_Tr2015_555	Dartmouth	NA	Yes	No	Yes	Yes	No	U	2015	250	NA	NA	3	NA	NA	NA	NA	NA	NA	NA	NA	NA	NA	Source of origin	Dartmouth	NA	NA	NA	NA	NA	NA
MP_Tr2015_563	Dartmouth	NA	Yes	No	Yes	Yes	No	U	2015	158	NA	NA	1	NA	NA	NA	NA	NA	NA	NA	NA	NA	NA	Source of origin	Dartmouth	NA	NA	NA	NA	NA	NA
MP_Tr2015_571	Dartmouth	NA	Yes	No	Yes	Yes	No	U	2015	98	NA	NA	0	NA	NA	NA	NA	NA	NA	NA	NA	NA	NA	Source of origin	Dartmouth	NA	NA	NA	NA	NA	NA
MP_Tr2015_579	Dartmouth	NA	Yes	No	Yes	Yes	No	U	2015	150	NA	NA	1	NA	NA	NA	NA	NA	NA	NA	NA	NA	NA	Source of origin	Dartmouth	NA	NA	NA	NA	NA	NA
MP_Tr2015_587	Dartmouth	NA	Yes	No	Yes	Yes	No	U	2015	90	NA	NA	0	NA	NA	NA	NA	NA	NA	NA	NA	NA	NA	Source of origin	Dartmouth	NA	NA	NA	NA	NA	NA
MP_Tr2015_595	Dartmouth	NA	Yes	No	Yes	Yes	No	U	2015	146	NA	NA	1	NA	NA	NA	NA	NA	NA	NA	NA	NA	NA	Source of origin	Dartmouth	NA	NA	NA	NA	NA	NA
MP_Tr2015_603	Dartmouth	NA	Yes	No	Yes	Yes	No	U	2015	163	NA	NA	1	NA	NA	NA	NA	NA	NA	NA	NA	NA	NA	Source of origin	Dartmouth	NA	NA	NA	NA	NA	NA
MP_Tr2015_611	Dartmouth	NA	Yes	No	Yes	Yes	No	U	2015	148	NA	NA	1	NA	NA	NA	NA	NA	NA	NA	NA	NA	NA	Source of origin	Dartmouth	NA	NA	NA	NA	NA	NA
MP_Tr2015_547	Dartmouth	NA	Yes	No	Yes	Yes	No	U	2015	143	NA	NA	1	NA	NA	NA	NA	NA	NA	NA	NA	NA	NA	Source of origin	Dartmouth	NA	NA	NA	NA	NA	NA
MP_Tr2015_620	Dartmouth	NA	Yes	No	Yes	Yes	No	U	2015	111	NA	NA	0	NA	NA	NA	NA	NA	NA	NA	NA	NA	NA	Source of origin	Dartmouth	NA	NA	NA	NA	NA	NA
MP_Tr2015_628	Dartmouth	NA	Yes	No	Yes	Yes	No	U	2015	92	NA	NA	0	NA	NA	NA	NA	NA	NA	NA	NA	NA	NA	Source of origin	Dartmouth	NA	NA	NA	NA	NA	NA
MP_Tr2015_556	Dartmouth	NA	Yes	No	Yes	Yes	No	U	2015	228	NA	NA	2	NA	NA	NA	NA	NA	NA	NA	NA	NA	NA	Source of origin	Dartmouth	NA	NA	NA	NA	NA	NA
MP_Tr2015_564	Dartmouth	NA	Yes	No	Yes	Yes	No	U	2015	100	NA	NA	0	NA	NA	NA	NA	NA	NA	NA	NA	NA	NA	Source of origin	Dartmouth	NA	NA	NA	NA	NA	NA
MP_Tr2015_572	Dartmouth	NA	Yes	No	Yes	Yes	No	U	2015	82	NA	NA	0	NA	NA	NA	NA	NA	NA	NA	NA	NA	NA	Source of origin	Dartmouth	NA	NA	NA	NA	NA	NA
MP_Tr2015_580	Dartmouth	NA	Yes	No	Yes	Yes	No	U	2015	154	NA	NA	1	NA	NA	NA	NA	NA	NA	NA	NA	NA	NA	Source of origin	Dartmouth	NA	NA	NA	NA	NA	NA
MP_Tr2015_588	Dartmouth	NA	Yes	No	Yes	Yes	No	U	2015	103	NA	NA	0	NA	NA	NA	NA	NA	NA	NA	NA	NA	NA	Source of origin	Dartmouth	NA	NA	NA	NA	NA	NA
MP_Tr2015_596	Dartmouth	NA	Yes	No	Yes	Yes	No	U	2015	172	NA	NA	1	NA	NA	NA	NA	NA	NA	NA	NA	NA	NA	Source of origin	Dartmouth	NA	NA	NA	NA	NA	NA
MP_Tr2015_604	Dartmouth	NA	Yes	No	Yes	Yes	No	U	2015	147	NA	NA	1	NA	NA	NA	NA	NA	NA	NA	NA	NA	NA	Source of origin	Dartmouth	NA	NA	NA	NA	NA	NA
MP_Tr2015_612	Dartmouth	NA	Yes	No	Yes	Yes	No	U	2015	123	NA	NA	1	NA	NA	NA	NA	NA	NA	NA	NA	NA	NA	Source of origin	Dartmouth	NA	NA	NA	NA	NA	NA
MP_Tr2015_548	Dartmouth	NA	Yes	No	Yes	Yes	No	U	2015	92	NA	NA	0	NA	NA	NA	NA	NA	NA	NA	NA	NA	NA	Source of origin	Dartmouth	NA	NA	NA	NA	NA	NA
MP_Tr2015_621	Dartmouth	NA	Yes	No	Yes	Yes	No	U	2015	141	NA	NA	1	NA	NA	NA	NA	NA	NA	NA	NA	NA	NA	Source of origin	Dartmouth	NA	NA	NA	NA	NA	NA
MP_Tr2015_629	Dartmouth	NA	Yes	No	Yes	Yes	No	U	2015	106	NA	NA	0	NA	NA	NA	NA	NA	NA	NA	NA	NA	NA	Source of origin	Dartmouth	NA	NA	NA	NA	NA	NA
MP_Tr2015_557	Dartmouth	NA	Yes	No	Yes	Yes	No	U	2015	140	NA	NA	1	NA	NA	NA	NA	NA	NA	NA	NA	NA	NA	Source of origin	Dartmouth	NA	NA	NA	NA	NA	NA
MP_Tr2015_565	Dartmouth	NA	Yes	No	Yes	Yes	No	U	2015	111	NA	NA	0	NA	NA	NA	NA	NA	NA	NA	NA	NA	NA	Source of origin	Dartmouth	NA	NA	NA	NA	NA	NA
MP_Tr2015_573	Dartmouth	NA	Yes	No	Yes	Yes	No	U	2015	88	NA	NA	0	NA	NA	NA	NA	NA	NA	NA	NA	NA	NA	Source of origin	Dartmouth	NA	NA	NA	NA	NA	NA
MP_Tr2015_581	Dartmouth	NA	Yes	No	Yes	Yes	No	U	2015	137	NA	NA	1	NA	NA	NA	NA	NA	NA	NA	NA	NA	NA	Source of origin	Dartmouth	NA	NA	NA	NA	NA	NA
MP_Tr2015_589	Dartmouth	NA	Yes	No	Yes	Yes	No	U	2015	93	NA	NA	0	NA	NA	NA	NA	NA	NA	NA	NA	NA	NA	Source of origin	Dartmouth	NA	NA	NA	NA	NA	NA
MP_Tr2015_597	Dartmouth	NA	Yes	No	Yes	Yes	No	U	2015	138	NA	NA	1	NA	NA	NA	NA	NA	NA	NA	NA	NA	NA	Source of origin	Dartmouth	NA	NA	NA	NA	NA	NA
MP_Tr2015_605	Dartmouth	NA	Yes	No	Yes	Yes	No	U	2015	125	NA	NA	1	NA	NA	NA	NA	NA	NA	NA	NA	NA	NA	Source of origin	Dartmouth	NA	NA	NA	NA	NA	NA
MP_Tr2015_613	Dartmouth	NA	Yes	No	Yes	Yes	No	U	2015	144	NA	NA	1	NA	NA	NA	NA	NA	NA	NA	NA	NA	NA	Source of origin	Dartmouth	NA	NA	NA	NA	NA	NA
MP_Tr2015_636	Dartmouth	NA	Yes	No	Yes	Yes	No	U	2015	92	NA	NA	0	NA	NA	NA	NA	MP_OV011	NA	NA	NA	NA	NA	Source of origin	Dartmouth	NA	NA	NA	NA	NA	NA
MP_Tr2016_1030	Dartmouth	NA	Yes	No	Yes	Yes	No	U	2016	144	NA	NA	1	NA	NA	NA	NA	NA	NA	NA	NA	NA	NA	Source of origin	Dartmouth	NA	NA	NA	NA	NA	NA
MP_Tr2015_661	Dartmouth	NA	Yes	No	Yes	Yes	No	U	2016	193	NA	NA	2	NA	NA	NA	NA	NA	NA	NA	NA	NA	NA	Source of origin	Dartmouth	NA	NA	NA	NA	NA	NA
MP_Tr2015_669	Dartmouth	NA	Yes	No	Yes	Yes	No	U	2016	169	NA	NA	1	NA	NA	NA	NA	NA	NA	NA	NA	NA	NA	Source of origin	Dartmouth	NA	NA	NA	NA	NA	NA
MP_Tr2015_644	Dartmouth	NA	Yes	No	Yes	Yes	No	U	2015	101	NA	NA	0	NA	NA	NA	NA	NA	NA	NA	NA	NA	NA	Source of origin	Dartmouth	NA	NA	NA	NA	NA	NA
MP_Tr2015_370	Dartmouth	NA	Yes	No	Yes	Yes	No	U	2015	218	NA	NA	2	NA	NA	NA	NA	NA	NA	NA	NA	NA	NA	Source of origin	Dartmouth	NA	NA	NA	NA	NA	NA
MP_Tr2016_862	Dartmouth	NA	Yes	No	Yes	Yes	No	U	2016	211	NA	NA	2	NA	NA	NA	NA	NA	NA	NA	NA	NA	NA	Source of origin	Dartmouth	NA	NA	NA	NA	NA	NA
MP_Tr2016_870	Dartmouth	NA	Yes	No	Yes	Yes	No	U	2016	253	NA	NA	3	NA	NA	NA	NA	NA	NA	NA	NA	NA	NA	Source of origin	Dartmouth	NA	NA	NA	NA	NA	NA
MP_Tr2016_881	Dartmouth	NA	Yes	No	Yes	Yes	No	U	2016	226	NA	NA	2	NA	NA	NA	NA	NA	NA	NA	NA	NA	NA	Source of origin	Dartmouth	NA	NA	NA	NA	NA	NA
MP_Tr2016_890	Dartmouth	NA	Yes	No	Yes	Yes	No	U	2016	136	NA	NA	1	NA	NA	NA	NA	NA	NA	NA	NA	NA	NA	Source of origin	Dartmouth	NA	NA	NA	NA	NA	NA
MP_Tr2016_1012	Dartmouth	NA	Yes	No	Yes	Yes	No	U	2016	159	NA	NA	1	NA	NA	NA	NA	NA	NA	NA	NA	NA	NA	Source of origin	Dartmouth	NA	NA	NA	NA	NA	NA
MP_Tr2016_1022	Dartmouth	NA	Yes	No	Yes	Yes	No	U	2016	174	NA	NA	1	NA	NA	NA	NA	NA	NA	NA	NA	NA	NA	Source of origin	Dartmouth	NA	NA	NA	NA	NA	NA
MP_Tr2015_637	Dartmouth	NA	Yes	No	Yes	Yes	No	U	2015	92	NA	NA	0	NA	NA	NA	NA	NA	NA	NA	NA	NA	NA	Source of origin	Dartmouth	NA	NA	NA	NA	NA	NA
MP_Tr2016_1031	Dartmouth	NA	Yes	No	Yes	Yes	No	U	2016	162	NA	NA	1	NA	NA	NA	NA	NA	NA	NA	NA	NA	NA	Source of origin	Dartmouth	NA	NA	NA	NA	NA	NA
MP_Tr2015_662	Dartmouth	NA	Yes	No	Yes	Yes	No	U	2016	160	NA	NA	1	NA	NA	NA	NA	NA	NA	NA	NA	NA	NA	Source of origin	Dartmouth	NA	NA	NA	NA	NA	NA
MP_Tr2015_670	Dartmouth	NA	Yes	No	Yes	Yes	No	U	2016	256	NA	NA	3	NA	NA	NA	NA	NA	NA	NA	NA	NA	NA	Source of origin	Dartmouth	NA	NA	NA	NA	NA	NA
MP_Tr2015_645	Dartmouth	NA	Yes	No	Yes	Yes	No	U	2015	78	NA	NA	0	NA	NA	NA	NA	NA	NA	NA	NA	NA	NA	Source of origin	Dartmouth	NA	NA	NA	NA	NA	NA
MP_Tr2015_371	Dartmouth	NA	Yes	No	Yes	Yes	No	U	2015	238	NA	NA	3	NA	NA	NA	NA	NA	NA	NA	NA	NA	NA	Source of origin	Dartmouth	NA	NA	NA	NA	NA	NA
MP_Tr2016_863	Dartmouth	NA	Yes	No	Yes	Yes	No	U	2016	226	NA	NA	2	NA	NA	NA	NA	NA	NA	NA	NA	NA	NA	Source of origin	Dartmouth	NA	NA	NA	NA	NA	NA
MP_Tr2016_883	Dartmouth	NA	Yes	No	Yes	Yes	No	U	2016	201	NA	NA	2	NA	NA	NA	NA	NA	NA	NA	NA	NA	NA	Source of origin	Dartmouth	NA	NA	NA	NA	NA	NA
MP_Tr2016_891	Dartmouth	NA	Yes	No	Yes	Yes	No	U	2016	109	NA	NA	0	NA	NA	NA	NA	NA	NA	NA	NA	NA	NA	Source of origin	Dartmouth	NA	NA	NA	NA	NA	NA
MP_Tr2016_1013	Dartmouth	NA	Yes	No	Yes	Yes	No	U	2016	149	NA	NA	1	NA	NA	NA	NA	NA	NA	NA	NA	NA	NA	Source of origin	Dartmouth	NA	NA	NA	NA	NA	NA
MP_Tr2016_1023	Dartmouth	NA	Yes	No	Yes	Yes	No	U	2016	158	NA	NA	1	NA	NA	NA	NA	NA	NA	NA	NA	NA	NA	Source of origin	Dartmouth	NA	NA	NA	NA	NA	NA
MP_Tr2015_638	Dartmouth	NA	Yes	No	Yes	Yes	No	U	2015	138	NA	NA	1	NA	NA	NA	NA	NA	NA	NA	NA	NA	NA	Source of origin	Dartmouth	NA	NA	NA	NA	NA	NA
MP_Tr2016_1035	Dartmouth	NA	Yes	No	Yes	Yes	No	U	2016	97	NA	NA	0	NA	NA	NA	NA	NA	NA	NA	NA	NA	NA	Source of origin	Dartmouth	NA	NA	NA	NA	NA	NA
MP_Tr2015_663	Dartmouth	NA	Yes	No	Yes	Yes	No	U	2016	241	NA	NA	3	NA	NA	NA	NA	NA	NA	NA	NA	NA	NA	Source of origin	Dartmouth	NA	NA	NA	NA	NA	NA
MP_Tr2015_671	Dartmouth	NA	Yes	No	Yes	Yes	No	U	2016	126	NA	NA	1	NA	NA	NA	NA	NA	NA	NA	NA	NA	NA	Source of origin	Dartmouth	NA	NA	NA	NA	NA	NA
MP_Tr2015_646	Dartmouth	NA	Yes	No	Yes	Yes	No	U	2015	97	NA	NA	0	NA	NA	NA	NA	NA	NA	NA	NA	NA	NA	Source of origin	Dartmouth	NA	NA	NA	NA	NA	NA
MP_Tr2016_864	Dartmouth	NA	Yes	No	Yes	Yes	No	U	2016	172	NA	NA	1	NA	NA	NA	NA	NA	NA	NA	NA	NA	NA	Source of origin	Dartmouth	NA	NA	NA	NA	NA	NA
MP_Tr2016_872	Dartmouth	NA	Yes	No	Yes	Yes	No	U	2016	262	NA	NA	3	NA	NA	NA	NA	NA	NA	NA	NA	NA	NA	Source of origin	Dartmouth	NA	NA	NA	NA	NA	NA
MP_Tr2016_884	Dartmouth	NA	Yes	No	Yes	Yes	No	U	2016	186	NA	NA	2	NA	NA	NA	NA	NA	NA	NA	NA	NA	NA	Source of origin	Dartmouth	NA	NA	NA	NA	NA	NA
MP_Tr2016_892	Dartmouth	NA	Yes	No	Yes	Yes	No	U	2016	133	NA	NA	1	NA	NA	NA	NA	NA	NA	NA	NA	NA	NA	Source of origin	Dartmouth	NA	NA	NA	NA	NA	NA
MP_Tr2016_1015	Dartmouth	NA	Yes	No	Yes	Yes	No	U	2016	123	NA	NA	1	NA	NA	NA	NA	NA	NA	NA	NA	NA	NA	Source of origin	Dartmouth	NA	NA	NA	NA	NA	NA
MP_Tr2016_1024	Dartmouth	NA	Yes	No	Yes	Yes	No	U	2016	133	NA	NA	1	NA	NA	NA	NA	NA	NA	NA	NA	NA	NA	Source of origin	Dartmouth	NA	NA	NA	NA	NA	NA
MP_Tr2015_639	Dartmouth	NA	Yes	No	Yes	Yes	No	U	2015	136	NA	NA	1	NA	NA	NA	NA	NA	NA	NA	NA	NA	NA	Source of origin	Dartmouth	NA	NA	NA	NA	NA	NA
MP_Tr2016_1036	Dartmouth	NA	Yes	No	Yes	Yes	No	U	2016	111	NA	NA	0	NA	NA	NA	NA	NA	NA	NA	NA	NA	NA	Source of origin	Dartmouth	NA	NA	NA	NA	NA	NA
MP_Tr2015_664	Dartmouth	NA	Yes	No	Yes	Yes	No	U	2016	146	NA	NA	1	NA	NA	NA	NA	NA	NA	NA	NA	NA	NA	Source of origin	Dartmouth	NA	NA	NA	NA	NA	NA
MP_Tr2015_672	Dartmouth	NA	Yes	No	Yes	Yes	No	U	2016	175	NA	NA	1	NA	NA	NA	NA	NA	NA	NA	NA	NA	NA	Source of origin	Dartmouth	NA	NA	NA	NA	NA	NA
MP_Tr2015_647	Dartmouth	NA	Yes	No	Yes	Yes	No	U	2015	102	NA	NA	0	NA	NA	NA	NA	NA	NA	NA	NA	NA	NA	Source of origin	Dartmouth	NA	NA	NA	NA	NA	NA
MP_Tr2016_854	Dartmouth	NA	Yes	No	Yes	Yes	No	U	2016	154	NA	NA	1	NA	NA	NA	NA	NA	NA	NA	NA	NA	NA	Source of origin	Dartmouth	NA	NA	NA	NA	NA	NA
MP_Tr2016_865	Dartmouth	NA	Yes	No	Yes	Yes	No	U	2016	172	NA	NA	1	NA	NA	NA	NA	NA	NA	NA	NA	NA	NA	Source of origin	Dartmouth	NA	NA	NA	NA	NA	NA
MP_Tr2016_873	Dartmouth	NA	Yes	No	Yes	Yes	No	U	2016	215	NA	NA	2	NA	NA	NA	NA	NA	NA	NA	NA	NA	NA	Source of origin	Dartmouth	NA	NA	NA	NA	NA	NA
MP_Tr2016_885	Dartmouth	NA	Yes	No	Yes	Yes	No	U	2016	176	NA	NA	1	NA	NA	NA	NA	NA	NA	NA	NA	NA	NA	Source of origin	Dartmouth	NA	NA	NA	NA	NA	NA
MP_Tr2016_963	Dartmouth	NA	Yes	No	Yes	Yes	No	U	2016	95	NA	NA	0	NA	NA	NA	NA	NA	NA	NA	NA	NA	NA	Source of origin	Dartmouth	NA	NA	NA	NA	NA	NA
MP_Tr2016_1016	Dartmouth	NA	Yes	No	Yes	Yes	No	U	2016	121	NA	NA	1	NA	NA	NA	NA	NA	NA	NA	NA	NA	NA	Source of origin	Dartmouth	NA	NA	NA	NA	NA	NA
MP_Tr2016_1025	Dartmouth	NA	Yes	No	Yes	Yes	No	U	2016	96	NA	NA	0	NA	NA	NA	NA	NA	NA	NA	NA	NA	NA	Source of origin	Dartmouth	NA	NA	NA	NA	NA	NA
MP_Tr2015_640	Dartmouth	NA	Yes	No	Yes	Yes	No	U	2015	107	NA	NA	0	NA	NA	NA	NA	NA	NA	NA	NA	NA	NA	Source of origin	Dartmouth	NA	NA	NA	NA	NA	NA
MP_Tr2016_1037	Dartmouth	NA	Yes	No	Yes	Yes	No	U	2016	106	NA	NA	0	NA	NA	NA	NA	NA	NA	NA	NA	NA	NA	Source of origin	Dartmouth	NA	NA	NA	NA	NA	NA
MP_Tr2015_673	Dartmouth	NA	Yes	No	Yes	Yes	No	U	2016	163	NA	NA	1	NA	NA	NA	NA	NA	NA	NA	NA	NA	NA	Source of origin	Dartmouth	NA	NA	NA	NA	NA	NA
MP_Tr2015_648	Dartmouth	NA	Yes	No	Yes	Yes	No	U	2015	97	NA	NA	0	NA	NA	NA	NA	NA	NA	NA	NA	NA	NA	Source of origin	Dartmouth	NA	NA	NA	NA	NA	NA
MP_Tr2016_855	Dartmouth	NA	Yes	No	Yes	Yes	No	U	2016	153	NA	NA	1	NA	NA	NA	NA	NA	NA	NA	NA	NA	NA	Source of origin	Dartmouth	NA	NA	NA	NA	NA	NA
MP_Tr2016_866	Dartmouth	NA	Yes	No	Yes	Yes	No	U	2016	141	NA	NA	1	NA	NA	NA	NA	NA	NA	NA	NA	NA	NA	Source of origin	Dartmouth	NA	NA	NA	NA	NA	NA
MP_Tr2016_874	Dartmouth	NA	Yes	No	Yes	Yes	No	U	2016	140	NA	NA	1	NA	NA	NA	NA	NA	NA	NA	NA	NA	NA	Source of origin	Dartmouth	NA	NA	NA	NA	NA	NA
MP_Tr2016_886	Dartmouth	NA	Yes	No	Yes	Yes	No	U	2016	159	NA	NA	1	NA	NA	NA	NA	NA	NA	NA	NA	NA	NA	Source of origin	Dartmouth	NA	NA	NA	NA	NA	NA
MP_Tr2016_981	Dartmouth	NA	Yes	No	Yes	Yes	No	U	2016	98	NA	NA	0	NA	NA	NA	NA	NA	NA	NA	NA	NA	NA	Source of origin	Dartmouth	NA	NA	NA	NA	NA	NA
MP_Tr2016_1017	Dartmouth	NA	Yes	No	Yes	Yes	No	U	2016	130	NA	NA	1	NA	NA	NA	NA	NA	NA	NA	NA	NA	NA	Source of origin	Dartmouth	NA	NA	NA	NA	NA	NA
MP_Tr2016_1026	Dartmouth	NA	Yes	No	Yes	Yes	No	U	2016	134	NA	NA	1	NA	NA	NA	NA	NA	NA	NA	NA	NA	NA	Source of origin	Dartmouth	NA	NA	NA	NA	NA	NA
MP_Tr2015_641	Dartmouth	NA	Yes	No	Yes	Yes	No	U	2015	86	NA	NA	0	NA	NA	NA	NA	NA	NA	NA	NA	NA	NA	Source of origin	Dartmouth	NA	NA	NA	NA	NA	NA
MP_Tr2016_1038	Dartmouth	NA	Yes	No	Yes	Yes	No	U	2016	154	NA	NA	1	NA	NA	NA	NA	NA	NA	NA	NA	NA	NA	Source of origin	Dartmouth	NA	NA	NA	NA	NA	NA
MP_Tr2015_666	Dartmouth	NA	Yes	No	Yes	Yes	No	U	2016	185	NA	NA	2	NA	NA	NA	NA	NA	NA	NA	NA	NA	NA	Source of origin	Dartmouth	NA	NA	NA	NA	NA	NA
MP_Tr2015_674	Dartmouth	NA	Yes	No	Yes	Yes	No	U	2016	186	NA	NA	2	NA	NA	NA	NA	NA	NA	NA	NA	NA	NA	Source of origin	Dartmouth	NA	NA	NA	NA	NA	NA
MP_Tr2015_649	Dartmouth	NA	Yes	No	Yes	Yes	No	U	2015	97	NA	NA	0	NA	NA	NA	NA	NA	NA	NA	NA	NA	NA	Source of origin	Dartmouth	NA	NA	NA	NA	NA	NA
MP_Tr2016_856	Dartmouth	NA	Yes	No	Yes	Yes	No	U	2016	132	NA	NA	1	NA	NA	NA	NA	NA	NA	NA	NA	NA	NA	Source of origin	Dartmouth	NA	NA	NA	NA	NA	NA
MP_Tr2016_867	Dartmouth	NA	Yes	No	Yes	Yes	No	U	2016	138	NA	NA	1	NA	NA	NA	NA	NA	NA	NA	NA	NA	NA	Source of origin	Dartmouth	NA	NA	NA	NA	NA	NA
MP_Tr2016_875	Dartmouth	NA	Yes	No	Yes	Yes	No	U	2016	137	NA	NA	1	NA	NA	NA	NA	NA	NA	NA	NA	NA	NA	Source of origin	Dartmouth	NA	NA	NA	NA	NA	NA
MP_Tr2016_887	Dartmouth	NA	Yes	No	Yes	Yes	No	U	2016	187	NA	NA	2	NA	NA	NA	NA	NA	NA	NA	NA	NA	NA	Source of origin	Dartmouth	NA	NA	NA	NA	NA	NA
MP_Tr2016_1006	Dartmouth	NA	Yes	No	Yes	Yes	No	U	2016	172	NA	NA	1	NA	NA	NA	NA	NA	NA	NA	NA	NA	NA	Source of origin	Dartmouth	NA	NA	NA	NA	NA	NA
MP_Tr2016_1019	Dartmouth	NA	Yes	No	Yes	Yes	No	U	2016	123	NA	NA	1	NA	NA	NA	NA	NA	NA	NA	NA	NA	NA	Source of origin	Dartmouth	NA	NA	NA	NA	NA	NA
MP_Tr2016_1027	Dartmouth	NA	Yes	No	Yes	Yes	No	U	2016	129	NA	NA	1	NA	NA	NA	NA	NA	NA	NA	NA	NA	NA	Source of origin	Dartmouth	NA	NA	NA	NA	NA	NA
MP_Tr2015_642	Dartmouth	NA	Yes	No	Yes	Yes	No	U	2015	97	NA	NA	0	NA	NA	NA	NA	NA	NA	NA	NA	NA	NA	Source of origin	Dartmouth	NA	NA	NA	NA	NA	NA
MP_Tr2016_1039	Dartmouth	NA	Yes	No	Yes	Yes	No	U	2016	171	NA	NA	1	NA	NA	NA	NA	NA	NA	NA	NA	NA	NA	Source of origin	Dartmouth	NA	NA	NA	NA	NA	NA
MP_Tr2015_667	Dartmouth	NA	Yes	No	Yes	Yes	No	U	2016	181	NA	NA	2	NA	NA	NA	NA	NA	NA	NA	NA	NA	NA	Source of origin	Dartmouth	NA	NA	NA	NA	NA	NA
MP_Tr2015_650	Dartmouth	NA	Yes	No	Yes	Yes	No	U	2015	95	NA	NA	0	NA	NA	NA	NA	NA	NA	NA	NA	NA	NA	Source of origin	Dartmouth	NA	NA	NA	NA	NA	NA
MP_Tr2016_857	Dartmouth	NA	Yes	No	Yes	Yes	No	U	2016	128	NA	NA	1	NA	NA	NA	NA	NA	NA	NA	NA	NA	NA	Source of origin	Dartmouth	NA	NA	NA	NA	NA	NA
MP_Tr2016_868	Dartmouth	NA	Yes	No	Yes	Yes	No	U	2016	133	NA	NA	1	NA	NA	NA	NA	NA	NA	NA	NA	NA	NA	Source of origin	Dartmouth	NA	NA	NA	NA	NA	NA
MP_Tr2016_876	Dartmouth	NA	Yes	No	Yes	Yes	No	U	2016	172	NA	NA	1	NA	NA	NA	NA	NA	NA	NA	NA	NA	NA	Source of origin	Dartmouth	NA	NA	NA	NA	NA	NA
MP_Tr2016_888	Dartmouth	NA	Yes	No	Yes	Yes	No	U	2016	139	NA	NA	1	NA	NA	NA	NA	NA	NA	NA	NA	NA	NA	Source of origin	Dartmouth	NA	NA	NA	NA	NA	NA
MP_Tr2016_1009	Dartmouth	NA	Yes	No	Yes	Yes	No	U	2016	120	NA	NA	1	NA	NA	NA	NA	NA	NA	NA	NA	NA	NA	Source of origin	Dartmouth	NA	NA	NA	NA	NA	NA
MP_Tr2016_1020	Dartmouth	NA	Yes	No	Yes	Yes	No	U	2016	137	NA	NA	1	NA	NA	NA	NA	NA	NA	NA	NA	NA	NA	Source of origin	Dartmouth	NA	NA	NA	NA	NA	NA
MP_Tr2016_1028	Dartmouth	NA	Yes	No	Yes	Yes	No	U	2016	126	NA	NA	1	NA	NA	NA	NA	NA	NA	NA	NA	NA	NA	Source of origin	Dartmouth	NA	NA	NA	NA	NA	NA
MP_Tr2015_643	Dartmouth	NA	Yes	No	Yes	Yes	No	U	2015	101	NA	NA	0	NA	NA	NA	NA	NA	NA	NA	NA	NA	NA	Source of origin	Dartmouth	NA	NA	NA	NA	NA	NA
MP_Tr2016_1040	Dartmouth	NA	Yes	No	Yes	Yes	No	U	2016	173	NA	NA	1	NA	NA	NA	NA	NA	NA	NA	NA	NA	NA	Source of origin	Dartmouth	NA	NA	NA	NA	NA	NA
MP_Tr2015_668	Dartmouth	NA	Yes	No	Yes	Yes	No	U	2016	191	NA	NA	2	NA	NA	NA	NA	NA	NA	NA	NA	NA	NA	Source of origin	Dartmouth	NA	NA	NA	NA	NA	NA
MP_Tr2016_858	Dartmouth	NA	Yes	No	Yes	Yes	No	U	2016	96	NA	NA	0	NA	NA	NA	NA	NA	NA	NA	NA	NA	NA	Source of origin	Dartmouth	NA	NA	NA	NA	NA	NA
MP_Tr2016_869	Dartmouth	NA	Yes	No	Yes	Yes	No	U	2016	147	NA	NA	1	NA	NA	NA	NA	NA	NA	NA	NA	NA	NA	Source of origin	Dartmouth	NA	NA	NA	NA	NA	NA
MP_Tr2016_877	Dartmouth	NA	Yes	No	Yes	Yes	No	U	2016	92	NA	NA	0	NA	NA	NA	NA	NA	NA	NA	NA	NA	NA	Source of origin	Dartmouth	NA	NA	NA	NA	NA	NA
MP_Tr2016_889	Dartmouth	NA	Yes	No	Yes	Yes	No	U	2016	153	NA	NA	1	NA	NA	NA	NA	NA	NA	NA	NA	NA	NA	Source of origin	Dartmouth	NA	NA	NA	NA	NA	NA
MP_Tr2016_1010	Dartmouth	NA	Yes	No	Yes	Yes	No	U	2016	177	NA	NA	1	NA	NA	NA	NA	NA	NA	NA	NA	NA	NA	Source of origin	Dartmouth	NA	NA	NA	NA	NA	NA
MP_Tr2016_1021	Dartmouth	NA	Yes	No	Yes	Yes	No	U	2016	163	NA	NA	1	NA	NA	NA	NA	NA	NA	NA	NA	NA	NA	Source of origin	Dartmouth	NA	NA	NA	NA	NA	NA
MP_Tr2016_1029	Dartmouth	NA	Yes	No	Yes	Yes	No	U	2016	119	NA	NA	0	NA	NA	NA	NA	NA	NA	NA	NA	NA	NA	Source of origin	Dartmouth	NA	NA	NA	NA	NA	NA
MP_Tr2015_676	Dartmouth	NA	Yes	No	Yes	Yes	No	U	2016	127	NA	NA	1	NA	NA	NA	NA	NA	NA	NA	NA	NA	NA	Source of origin	Dartmouth	NA	NA	NA	NA	NA	NA
MP_Tr2015_747	Dartmouth	NA	Yes	No	Yes	Yes	No	U	2016	230	NA	NA	2	NA	NA	NA	NA	NA	NA	NA	NA	NA	NA	Source of origin	Dartmouth	NA	NA	NA	NA	NA	NA
MP_Tr2015_755	Dartmouth	NA	Yes	No	Yes	Yes	No	U	2016	165	NA	NA	1	NA	NA	NA	NA	NA	NA	NA	NA	NA	NA	Source of origin	Dartmouth	NA	NA	NA	NA	NA	NA
MP_Tr2015_765	Dartmouth	NA	Yes	No	Yes	Yes	No	U	2016	224	NA	NA	2	NA	NA	NA	NA	NA	NA	NA	NA	NA	NA	Source of origin	Dartmouth	NA	NA	NA	NA	NA	NA
MP_Tr2015_683	Dartmouth	NA	Yes	No	Yes	Yes	No	U	2016	169	NA	NA	1	NA	NA	NA	NA	NA	NA	NA	NA	NA	NA	Source of origin	Dartmouth	NA	NA	NA	NA	NA	NA
MP_Tr2015_691	Dartmouth	NA	Yes	No	Yes	Yes	No	U	2016	162	NA	NA	1	NA	NA	NA	NA	NA	NA	NA	NA	NA	NA	Source of origin	Dartmouth	NA	NA	NA	NA	NA	NA
MP_Tr2015_699	Dartmouth	NA	Yes	No	Yes	Yes	No	U	2016	125	NA	NA	1	NA	NA	NA	NA	NA	NA	NA	NA	NA	NA	Source of origin	Dartmouth	NA	NA	NA	NA	NA	NA
MP_Tr2015_707	Dartmouth	NA	Yes	No	Yes	Yes	No	U	2016	119	NA	NA	0	NA	NA	NA	NA	NA	NA	NA	NA	NA	NA	Source of origin	Dartmouth	NA	NA	NA	NA	NA	NA
MP_Tr2015_715	Dartmouth	NA	Yes	No	Yes	Yes	No	U	2016	157	NA	NA	1	NA	NA	NA	NA	NA	NA	NA	NA	NA	NA	Source of origin	Dartmouth	NA	NA	NA	NA	NA	NA
MP_Tr2015_723	Dartmouth	NA	Yes	No	Yes	Yes	No	U	2016	125	NA	NA	1	NA	NA	NA	NA	NA	NA	NA	NA	NA	NA	Source of origin	Dartmouth	NA	NA	NA	NA	NA	NA
MP_Tr2015_731	Dartmouth	NA	Yes	No	Yes	Yes	No	U	2016	123	NA	NA	1	NA	NA	NA	NA	NA	NA	NA	NA	NA	NA	Source of origin	Dartmouth	NA	NA	NA	NA	NA	NA
MP_Tr2015_675	Dartmouth	NA	Yes	No	Yes	Yes	No	U	2016	203	NA	NA	2	NA	NA	NA	NA	NA	NA	NA	NA	NA	NA	Source of origin	Dartmouth	NA	NA	NA	NA	NA	NA
MP_Tr2015_748	Dartmouth	NA	Yes	No	Yes	Yes	No	U	2016	192	NA	NA	2	NA	NA	NA	NA	NA	NA	NA	NA	NA	NA	Source of origin	Dartmouth	NA	NA	NA	NA	NA	NA
MP_Tr2015_756	Dartmouth	NA	Yes	No	Yes	Yes	No	U	2016	210	NA	NA	2	NA	NA	NA	NA	NA	NA	NA	NA	NA	NA	Source of origin	Dartmouth	NA	NA	NA	NA	NA	NA
MP_Tr2015_766	Dartmouth	NA	Yes	No	Yes	Yes	No	U	2016	221	NA	NA	2	NA	NA	NA	NA	NA	NA	NA	NA	NA	NA	Source of origin	Dartmouth	NA	NA	NA	NA	NA	NA
MP_Tr2015_684	Dartmouth	NA	Yes	No	Yes	Yes	No	U	2016	140	NA	NA	1	NA	NA	NA	NA	NA	NA	NA	NA	NA	NA	Source of origin	Dartmouth	NA	NA	NA	NA	NA	NA
MP_Tr2015_700	Dartmouth	NA	Yes	No	Yes	Yes	No	U	2016	132	NA	NA	1	NA	NA	NA	NA	NA	NA	NA	NA	NA	NA	Source of origin	Dartmouth	NA	NA	NA	NA	NA	NA
MP_Tr2015_708	Dartmouth	NA	Yes	No	Yes	Yes	No	U	2016	93	NA	NA	0	NA	NA	NA	NA	NA	NA	NA	NA	NA	NA	Source of origin	Dartmouth	NA	NA	NA	NA	NA	NA
MP_Tr2015_716	Dartmouth	NA	Yes	No	Yes	Yes	No	U	2016	150	NA	NA	1	NA	NA	NA	NA	NA	NA	NA	NA	NA	NA	Source of origin	Dartmouth	NA	NA	NA	NA	NA	NA
MP_Tr2015_732	Dartmouth	NA	Yes	No	Yes	Yes	No	U	2016	117	NA	NA	0	NA	NA	NA	NA	NA	NA	NA	NA	NA	NA	Source of origin	Dartmouth	NA	NA	NA	NA	NA	NA
MP_Tr2015_740	Dartmouth	NA	Yes	No	Yes	Yes	No	U	2016	121	NA	NA	1	NA	NA	NA	NA	NA	NA	NA	NA	NA	NA	Source of origin	Dartmouth	NA	NA	NA	NA	NA	NA
MP_Tr2015_677	Dartmouth	NA	Yes	No	Yes	Yes	No	U	2016	170	NA	NA	1	NA	NA	NA	NA	NA	NA	NA	NA	NA	NA	Source of origin	Dartmouth	NA	NA	NA	NA	NA	NA
MP_Tr2015_749	Dartmouth	NA	Yes	No	Yes	Yes	No	U	2016	126	NA	NA	1	NA	NA	NA	NA	NA	NA	NA	NA	NA	NA	Source of origin	Dartmouth	NA	NA	NA	NA	NA	NA
MP_Tr2015_757	Dartmouth	NA	Yes	No	Yes	Yes	No	U	2016	125	NA	NA	1	NA	NA	NA	NA	NA	NA	NA	NA	NA	NA	Source of origin	Dartmouth	NA	NA	NA	NA	NA	NA
MP_Tr2015_767	Dartmouth	NA	Yes	No	Yes	Yes	No	U	2016	197	NA	NA	2	NA	NA	NA	NA	NA	NA	NA	NA	NA	NA	Source of origin	Dartmouth	NA	NA	NA	NA	NA	NA
MP_Tr2015_685	Dartmouth	NA	Yes	No	Yes	Yes	No	U	2016	147	NA	NA	1	NA	NA	NA	NA	NA	NA	NA	NA	NA	NA	Source of origin	Dartmouth	NA	NA	NA	NA	NA	NA
MP_Tr2015_693	Dartmouth	NA	Yes	No	Yes	Yes	No	U	2016	157	NA	NA	1	NA	NA	NA	NA	NA	NA	NA	NA	NA	NA	Source of origin	Dartmouth	NA	NA	NA	NA	NA	NA
MP_Tr2015_701	Dartmouth	NA	Yes	No	Yes	Yes	No	U	2016	157	NA	NA	1	NA	NA	NA	NA	NA	NA	NA	NA	NA	NA	Source of origin	Dartmouth	NA	NA	NA	NA	NA	NA
MP_Tr2015_709	Dartmouth	NA	Yes	No	Yes	Yes	No	U	2016	165	NA	NA	1	NA	NA	NA	NA	NA	NA	NA	NA	NA	NA	Source of origin	Dartmouth	NA	NA	NA	NA	NA	NA
MP_Tr2015_717	Dartmouth	NA	Yes	No	Yes	Yes	No	U	2016	183	NA	NA	2	NA	NA	NA	NA	NA	NA	NA	NA	NA	NA	Source of origin	Dartmouth	NA	NA	NA	NA	NA	NA
MP_Tr2015_733	Dartmouth	NA	Yes	No	Yes	Yes	No	U	2016	113	NA	NA	0	NA	NA	NA	NA	NA	NA	NA	NA	NA	NA	Source of origin	Dartmouth	NA	NA	NA	NA	NA	NA
MP_Tr2015_741	Dartmouth	NA	Yes	No	Yes	Yes	No	U	2016	239	NA	NA	3	NA	NA	NA	NA	NA	NA	NA	NA	NA	NA	Source of origin	Dartmouth	NA	NA	NA	NA	NA	NA
MP_Tr2015_750	Dartmouth	NA	Yes	No	Yes	Yes	No	U	2016	104	NA	NA	0	NA	NA	NA	NA	NA	NA	NA	NA	NA	NA	Source of origin	Dartmouth	NA	NA	NA	NA	NA	NA
MP_Tr2015_758	Dartmouth	NA	Yes	No	Yes	Yes	No	U	2016	127	NA	NA	1	NA	NA	NA	NA	NA	NA	NA	NA	NA	NA	Source of origin	Dartmouth	NA	NA	NA	NA	NA	NA
MP_Tr2015_686	Dartmouth	NA	Yes	No	Yes	Yes	No	U	2016	177	NA	NA	1	NA	NA	NA	NA	NA	NA	NA	NA	NA	NA	Source of origin	Dartmouth	NA	NA	NA	NA	NA	NA
MP_Tr2015_694	Dartmouth	NA	Yes	No	Yes	Yes	No	U	2016	177	NA	NA	1	NA	NA	NA	NA	NA	NA	NA	NA	NA	NA	Source of origin	Dartmouth	NA	NA	NA	NA	NA	NA
MP_Tr2015_702	Dartmouth	NA	Yes	No	Yes	Yes	No	U	2016	156	NA	NA	1	NA	NA	NA	NA	NA	NA	NA	NA	NA	NA	Source of origin	Dartmouth	NA	NA	NA	NA	NA	NA
MP_Tr2015_710	Dartmouth	NA	Yes	No	Yes	Yes	No	U	2016	173	NA	NA	1	NA	NA	NA	NA	NA	NA	NA	NA	NA	NA	Source of origin	Dartmouth	NA	NA	NA	NA	NA	NA
MP_Tr2015_718	Dartmouth	NA	Yes	No	Yes	Yes	No	U	2016	153	NA	NA	1	NA	NA	NA	NA	NA	NA	NA	NA	NA	NA	Source of origin	Dartmouth	NA	NA	NA	NA	NA	NA
MP_Tr2015_726	Dartmouth	NA	Yes	No	Yes	Yes	No	U	2016	105	NA	NA	0	NA	NA	NA	NA	NA	NA	NA	NA	NA	NA	Source of origin	Dartmouth	NA	NA	NA	NA	NA	NA
MP_Tr2015_734	Dartmouth	NA	Yes	No	Yes	Yes	No	U	2016	106	NA	NA	0	NA	NA	NA	NA	NA	NA	NA	NA	NA	NA	Source of origin	Dartmouth	NA	NA	NA	NA	NA	NA
MP_Tr2015_742	Dartmouth	NA	Yes	No	Yes	Yes	No	U	2016	360	NA	NA	>4	NA	NA	NA	NA	NA	NA	NA	NA	NA	NA	Source of origin	Dartmouth	NA	NA	NA	NA	NA	NA
MP_Tr2015_679	Dartmouth	NA	Yes	No	Yes	Yes	No	U	2016	205	NA	NA	2	NA	NA	NA	NA	NA	NA	NA	NA	NA	NA	Source of origin	Dartmouth	NA	NA	NA	NA	NA	NA
MP_Tr2015_751	Dartmouth	NA	Yes	No	Yes	Yes	No	U	2016	109	NA	NA	0	NA	NA	NA	NA	NA	NA	NA	NA	NA	NA	Source of origin	Dartmouth	NA	NA	NA	NA	NA	NA
MP_Tr2015_687	Dartmouth	NA	Yes	No	Yes	Yes	No	U	2016	126	NA	NA	1	NA	NA	NA	NA	NA	NA	NA	NA	NA	NA	Source of origin	Dartmouth	NA	NA	NA	NA	NA	NA
MP_Tr2015_695	Dartmouth	NA	Yes	No	Yes	Yes	No	U	2016	126	NA	NA	1	NA	NA	NA	NA	NA	NA	NA	NA	NA	NA	Source of origin	Dartmouth	NA	NA	NA	NA	NA	NA
MP_Tr2015_703	Dartmouth	NA	Yes	No	Yes	Yes	No	U	2016	143	NA	NA	1	NA	NA	NA	NA	NA	NA	NA	NA	NA	NA	Source of origin	Dartmouth	NA	NA	NA	NA	NA	NA
MP_Tr2015_711	Dartmouth	NA	Yes	No	Yes	Yes	No	U	2016	165	NA	NA	1	NA	NA	NA	NA	NA	NA	NA	NA	NA	NA	Source of origin	Dartmouth	NA	NA	NA	NA	NA	NA
MP_Tr2015_719	Dartmouth	NA	Yes	No	Yes	Yes	No	U	2016	165	NA	NA	1	NA	NA	NA	NA	NA	NA	NA	NA	NA	NA	Source of origin	Dartmouth	NA	NA	NA	NA	NA	NA
MP_Tr2015_727	Dartmouth	NA	Yes	No	Yes	Yes	No	U	2016	116	NA	NA	0	NA	NA	NA	NA	NA	NA	NA	NA	NA	NA	Source of origin	Dartmouth	NA	NA	NA	NA	NA	NA
MP_Tr2015_735	Dartmouth	NA	Yes	No	Yes	Yes	No	U	2016	112	NA	NA	0	NA	NA	NA	NA	NA	NA	NA	NA	NA	NA	Source of origin	Dartmouth	NA	NA	NA	NA	NA	NA
MP_Tr2015_743	Dartmouth	NA	Yes	No	Yes	Yes	No	U	2016	412	NA	NA	>4	NA	NA	NA	NA	NA	NA	NA	NA	NA	NA	Source of origin	Dartmouth	NA	NA	NA	NA	NA	NA
MP_Tr2015_680	Dartmouth	NA	Yes	No	Yes	Yes	No	U	2016	146	NA	NA	1	NA	NA	NA	NA	NA	NA	NA	NA	NA	NA	Source of origin	Dartmouth	NA	NA	NA	NA	NA	NA
MP_Tr2015_752	Dartmouth	NA	Yes	No	Yes	Yes	No	U	2016	171	NA	NA	1	NA	NA	NA	NA	NA	NA	NA	NA	NA	NA	Source of origin	Dartmouth	NA	NA	NA	NA	NA	NA
MP_Tr2015_761	Dartmouth	NA	Yes	No	Yes	Yes	No	U	2016	127	NA	NA	1	NA	NA	NA	NA	NA	NA	NA	NA	NA	NA	Source of origin	Dartmouth	NA	NA	NA	NA	NA	NA
MP_Tr2015_688	Dartmouth	NA	Yes	No	Yes	Yes	No	U	2016	135	NA	NA	1	NA	NA	NA	NA	NA	NA	NA	NA	NA	NA	Source of origin	Dartmouth	NA	NA	NA	NA	NA	NA
MP_Tr2015_696	Dartmouth	NA	Yes	No	Yes	Yes	No	U	2016	128	NA	NA	1	NA	NA	NA	NA	NA	NA	NA	NA	NA	NA	Source of origin	Dartmouth	NA	NA	NA	NA	NA	NA
MP_Tr2015_704	Dartmouth	NA	Yes	No	Yes	Yes	No	U	2016	124	NA	NA	1	NA	NA	NA	NA	NA	NA	NA	NA	NA	NA	Source of origin	Dartmouth	NA	NA	NA	NA	NA	NA
MP_Tr2015_712	Dartmouth	NA	Yes	No	Yes	Yes	No	U	2016	125	NA	NA	1	NA	NA	NA	NA	NA	NA	NA	NA	NA	NA	Source of origin	Dartmouth	NA	NA	NA	NA	NA	NA
MP_Tr2015_720	Dartmouth	NA	Yes	No	Yes	Yes	No	U	2016	120	NA	NA	1	NA	NA	NA	NA	NA	NA	NA	NA	NA	NA	Source of origin	Dartmouth	NA	NA	NA	NA	NA	NA
MP_Tr2015_728	Dartmouth	NA	Yes	No	Yes	Yes	No	U	2016	114	NA	NA	0	NA	NA	NA	NA	NA	NA	NA	NA	NA	NA	Source of origin	Dartmouth	NA	NA	NA	NA	NA	NA
MP_Tr2015_736	Dartmouth	NA	Yes	No	Yes	Yes	No	U	2016	105	NA	NA	0	NA	NA	NA	NA	NA	NA	NA	NA	NA	NA	Source of origin	Dartmouth	NA	NA	NA	NA	NA	NA
MP_Tr2015_744	Dartmouth	NA	Yes	No	Yes	Yes	No	U	2016	NA	NA	NA	NA	NA	NA	NA	NA	NA	NA	NA	NA	NA	NA	Source of origin	Dartmouth	NA	NA	NA	NA	NA	NA
MP_Tr2015_681	Dartmouth	NA	Yes	No	Yes	Yes	No	U	2016	151	NA	NA	1	NA	NA	NA	NA	NA	NA	NA	NA	NA	NA	Source of origin	Dartmouth	NA	NA	NA	NA	NA	NA
MP_Tr2015_753	Dartmouth	NA	Yes	No	Yes	Yes	No	U	2016	171	NA	NA	1	NA	NA	NA	NA	NA	NA	NA	NA	NA	NA	Source of origin	Dartmouth	NA	NA	NA	NA	NA	NA
MP_Tr2015_763	Dartmouth	NA	Yes	No	Yes	Yes	No	U	2016	130	NA	NA	1	NA	NA	NA	NA	NA	NA	NA	NA	NA	NA	Source of origin	Dartmouth	NA	NA	NA	NA	NA	NA
MP_Tr2015_689	Dartmouth	NA	Yes	No	Yes	Yes	No	U	2016	117	NA	NA	0	NA	NA	NA	NA	NA	NA	NA	NA	NA	NA	Source of origin	Dartmouth	NA	NA	NA	NA	NA	NA
MP_Tr2015_697	Dartmouth	NA	Yes	No	Yes	Yes	No	U	2016	182	NA	NA	2	NA	NA	NA	NA	NA	NA	NA	NA	NA	NA	Source of origin	Dartmouth	NA	NA	NA	NA	NA	NA
MP_Tr2015_705	Dartmouth	NA	Yes	No	Yes	Yes	No	U	2016	116	NA	NA	0	NA	NA	NA	NA	NA	NA	NA	NA	NA	NA	Source of origin	Dartmouth	NA	NA	NA	NA	NA	NA
MP_Tr2015_713	Dartmouth	NA	Yes	No	Yes	Yes	No	U	2016	128	NA	NA	1	NA	NA	NA	NA	NA	NA	NA	NA	NA	NA	Source of origin	Dartmouth	NA	NA	NA	NA	NA	NA
MP_Tr2015_721	Dartmouth	NA	Yes	No	Yes	Yes	No	U	2016	150	NA	NA	1	NA	NA	NA	NA	NA	NA	NA	NA	NA	NA	Source of origin	Dartmouth	NA	NA	NA	NA	NA	NA
MP_Tr2015_729	Dartmouth	NA	Yes	No	Yes	Yes	No	U	2016	129	NA	NA	1	NA	NA	NA	NA	NA	NA	NA	NA	NA	NA	Source of origin	Dartmouth	NA	NA	NA	NA	NA	NA
MP_Tr2015_737	Dartmouth	NA	Yes	No	Yes	Yes	No	U	2016	112	NA	NA	0	NA	NA	NA	NA	NA	NA	NA	NA	NA	NA	Source of origin	Dartmouth	NA	NA	NA	NA	NA	NA
MP_Tr2015_745	Dartmouth	NA	Yes	No	Yes	Yes	No	U	2016	176	NA	NA	1	NA	NA	NA	NA	NA	NA	NA	NA	NA	NA	Source of origin	Dartmouth	NA	NA	NA	NA	NA	NA
MP_Tr2015_682	Dartmouth	NA	Yes	No	Yes	Yes	No	U	2016	201	NA	NA	2	NA	NA	NA	NA	NA	NA	NA	NA	NA	NA	Source of origin	Dartmouth	NA	NA	NA	NA	NA	NA
MP_Tr2015_754	Dartmouth	NA	Yes	No	Yes	Yes	No	U	2016	153	NA	NA	1	NA	NA	NA	NA	NA	NA	NA	NA	NA	NA	Source of origin	Dartmouth	NA	NA	NA	NA	NA	NA
MP_Tr2015_764	Dartmouth	NA	Yes	No	Yes	Yes	No	U	2016	280	NA	NA	3	NA	NA	NA	NA	NA	NA	NA	NA	NA	NA	Source of origin	Dartmouth	NA	NA	NA	NA	NA	NA
MP_Tr2015_690	Dartmouth	NA	Yes	No	Yes	Yes	No	U	2016	174	NA	NA	1	NA	NA	NA	NA	NA	NA	NA	NA	NA	NA	Source of origin	Dartmouth	NA	NA	NA	NA	NA	NA
MP_Tr2015_698	Dartmouth	NA	Yes	No	Yes	Yes	No	U	2016	127	NA	NA	1	NA	NA	NA	NA	NA	NA	NA	NA	NA	NA	Source of origin	Dartmouth	NA	NA	NA	NA	NA	NA
MP_Tr2015_706	Dartmouth	NA	Yes	No	Yes	Yes	No	U	2016	115	NA	NA	0	NA	NA	NA	NA	NA	NA	NA	NA	NA	NA	Source of origin	Dartmouth	NA	NA	NA	NA	NA	NA
MP_Tr2015_714	Dartmouth	NA	Yes	No	Yes	Yes	No	U	2016	160	NA	NA	1	NA	NA	NA	NA	NA	NA	NA	NA	NA	NA	Source of origin	Dartmouth	NA	NA	NA	NA	NA	NA
MP_Tr2015_722	Dartmouth	NA	Yes	No	Yes	Yes	No	U	2016	111	NA	NA	0	NA	NA	NA	NA	NA	NA	NA	NA	NA	NA	Source of origin	Dartmouth	NA	NA	NA	NA	NA	NA
MP_Tr2015_730	Dartmouth	NA	Yes	No	Yes	Yes	No	U	2016	120	NA	NA	1	NA	NA	NA	NA	NA	NA	NA	NA	NA	NA	Source of origin	Dartmouth	NA	NA	NA	NA	NA	NA
MP_Tr2015_738	Dartmouth	NA	Yes	No	Yes	Yes	No	U	2016	106	NA	NA	0	NA	NA	NA	NA	NA	NA	NA	NA	NA	NA	Source of origin	Dartmouth	NA	NA	NA	NA	NA	NA
MP_Tr2015_746	Dartmouth	NA	Yes	No	Yes	Yes	No	U	2016	95	NA	NA	0	NA	NA	NA	NA	NA	NA	NA	NA	NA	NA	Source of origin	Dartmouth	NA	NA	NA	NA	NA	NA
MP_Tr2017_1066	Dartmouth	NA	Yes	No	Yes	Yes	No	U	2017	231	NA	NA	2	NA	NA	NA	NA	NA	NA	NA	NA	NA	NA	Source of origin	Dartmouth	NA	NA	NA	NA	NA	NA
MP_Tr2017_1075	Dartmouth	NA	Yes	No	Yes	Yes	No	U	2017	191	NA	NA	2	NA	NA	NA	NA	NA	NA	NA	NA	NA	NA	Source of origin	Dartmouth	NA	NA	NA	NA	NA	NA
MP_Tr2017_1088	Dartmouth	NA	Yes	No	Yes	Yes	No	U	2017	182	NA	NA	2	NA	NA	NA	NA	NA	NA	NA	NA	NA	NA	Source of origin	Dartmouth	NA	NA	NA	NA	NA	NA
MP_Tr2015_787	Dartmouth	NA	Yes	No	Yes	Yes	No	U	2016	154	NA	NA	1	NA	NA	NA	NA	NA	NA	NA	NA	NA	NA	Source of origin	Dartmouth	NA	NA	NA	NA	NA	NA
MP_Tr2015_796	Dartmouth	NA	Yes	No	Yes	Yes	No	U	2016	119	NA	NA	0	NA	NA	NA	NA	NA	NA	NA	NA	NA	NA	Source of origin	Dartmouth	NA	NA	NA	NA	NA	NA
MP_Tr2015_804	Dartmouth	NA	Yes	No	Yes	Yes	No	U	2016	153	NA	NA	1	NA	NA	NA	NA	NA	NA	NA	NA	NA	NA	Source of origin	Dartmouth	NA	NA	NA	NA	NA	NA
MP_Tr2015_812	Dartmouth	NA	Yes	No	Yes	Yes	No	U	2016	130	NA	NA	1	NA	NA	NA	NA	NA	NA	NA	NA	NA	NA	Source of origin	Dartmouth	NA	NA	NA	NA	NA	NA
MP_Tr2015_820	Dartmouth	NA	Yes	No	Yes	Yes	No	U	2016	126	NA	NA	1	NA	NA	NA	NA	NA	NA	NA	NA	NA	NA	Source of origin	Dartmouth	NA	NA	NA	NA	NA	NA
MP_Tr2015_832	Dartmouth	NA	Yes	No	Yes	Yes	No	U	2016	111	NA	NA	0	NA	NA	NA	NA	NA	NA	NA	NA	NA	NA	Source of origin	Dartmouth	NA	NA	NA	NA	NA	NA
MP_Tr2017_1054	Dartmouth	NA	Yes	No	Yes	Yes	No	U	2017	193	NA	NA	2	NA	NA	NA	NA	NA	NA	NA	NA	NA	NA	Source of origin	Dartmouth	NA	NA	NA	NA	NA	NA
MP_Tr2017_1077	Dartmouth	NA	Yes	No	Yes	Yes	No	U	2017	177	NA	NA	1	NA	NA	NA	NA	NA	NA	NA	NA	NA	NA	Source of origin	Dartmouth	NA	NA	NA	NA	NA	NA
MP_Tr2017_1089	Dartmouth	NA	Yes	No	Yes	Yes	No	U	2017	168	NA	NA	1	NA	NA	NA	NA	NA	NA	NA	NA	NA	NA	Source of origin	Dartmouth	NA	NA	NA	NA	NA	NA
MP_Tr2015_780	Dartmouth	NA	Yes	No	Yes	Yes	No	U	2016	124	NA	NA	1	NA	NA	NA	NA	NA	NA	NA	NA	NA	NA	Source of origin	Dartmouth	NA	NA	NA	NA	NA	NA
MP_Tr2015_788	Dartmouth	NA	Yes	No	Yes	Yes	No	U	2016	163	NA	NA	1	NA	NA	NA	NA	NA	NA	NA	NA	NA	NA	Source of origin	Dartmouth	NA	NA	NA	NA	NA	NA
MP_Tr2015_797	Dartmouth	NA	Yes	No	Yes	Yes	No	U	2016	177	NA	NA	1	NA	NA	NA	NA	NA	NA	NA	NA	NA	NA	Source of origin	Dartmouth	NA	NA	NA	NA	NA	NA
MP_Tr2015_805	Dartmouth	NA	Yes	No	Yes	Yes	No	U	2016	152	NA	NA	1	NA	NA	NA	NA	NA	NA	NA	NA	NA	NA	Source of origin	Dartmouth	NA	NA	NA	NA	NA	NA
MP_Tr2015_813	Dartmouth	NA	Yes	No	Yes	Yes	No	U	2016	161	NA	NA	1	NA	NA	NA	NA	NA	NA	NA	NA	NA	NA	Source of origin	Dartmouth	NA	NA	NA	NA	NA	NA
MP_Tr2015_821	Dartmouth	NA	Yes	No	Yes	Yes	No	U	2016	124	NA	NA	1	NA	NA	NA	NA	NA	NA	NA	NA	NA	NA	Source of origin	Dartmouth	NA	NA	NA	NA	NA	NA
MP_Tr2015_833	Dartmouth	NA	Yes	No	Yes	Yes	No	U	2016	127	NA	NA	1	NA	NA	NA	NA	NA	NA	NA	NA	NA	NA	Source of origin	Dartmouth	NA	NA	NA	NA	NA	NA
MP_Tr2017_1055	Dartmouth	NA	Yes	No	Yes	Yes	No	U	2017	194	NA	NA	2	NA	NA	NA	NA	NA	NA	NA	NA	NA	NA	Source of origin	Dartmouth	NA	NA	NA	NA	NA	NA
MP_Tr2015_773	Dartmouth	NA	Yes	No	Yes	Yes	No	U	2016	199	NA	NA	2	NA	NA	NA	NA	NA	NA	NA	NA	NA	NA	Source of origin	Dartmouth	NA	NA	NA	NA	NA	NA
MP_Tr2017_1078	Dartmouth	NA	Yes	No	Yes	Yes	No	U	2017	198	NA	NA	2	NA	NA	NA	NA	NA	NA	NA	NA	NA	NA	Source of origin	Dartmouth	NA	NA	NA	NA	NA	NA
MP_Tr2017_1090	Dartmouth	NA	Yes	No	Yes	Yes	No	U	2017	162	NA	NA	1	NA	NA	NA	NA	NA	NA	NA	NA	NA	NA	Source of origin	Dartmouth	NA	NA	NA	NA	NA	NA
MP_Tr2015_781	Dartmouth	NA	Yes	No	Yes	Yes	No	U	2016	170	NA	NA	1	NA	NA	NA	NA	NA	NA	NA	NA	NA	NA	Source of origin	Dartmouth	NA	NA	NA	NA	NA	NA
MP_Tr2015_789	Dartmouth	NA	Yes	No	Yes	Yes	No	U	2016	121	NA	NA	1	NA	NA	NA	NA	NA	NA	NA	NA	NA	NA	Source of origin	Dartmouth	NA	NA	NA	NA	NA	NA
MP_Tr2015_798	Dartmouth	NA	Yes	No	Yes	Yes	No	U	2016	118	NA	NA	0	NA	NA	NA	NA	NA	NA	NA	NA	NA	NA	Source of origin	Dartmouth	NA	NA	NA	NA	NA	NA
MP_Tr2015_806	Dartmouth	NA	Yes	No	Yes	Yes	No	U	2016	141	NA	NA	1	NA	NA	NA	NA	NA	NA	NA	NA	NA	NA	Source of origin	Dartmouth	NA	NA	NA	NA	NA	NA
MP_Tr2015_814	Dartmouth	NA	Yes	No	Yes	Yes	No	U	2016	126	NA	NA	1	NA	NA	NA	NA	NA	NA	NA	NA	NA	NA	Source of origin	Dartmouth	NA	NA	NA	NA	NA	NA
MP_Tr2015_822	Dartmouth	NA	Yes	No	Yes	Yes	No	U	2016	117	NA	NA	0	NA	NA	NA	NA	NA	NA	NA	NA	NA	NA	Source of origin	Dartmouth	NA	NA	NA	NA	NA	NA
MP_Tr2015_836	Dartmouth	NA	Yes	No	Yes	Yes	No	U	2016	92	NA	NA	0	NA	NA	NA	NA	NA	NA	NA	NA	NA	NA	Source of origin	Dartmouth	NA	NA	NA	NA	NA	NA
MP_Tr2017_1058	Dartmouth	NA	Yes	No	Yes	Yes	No	U	2017	162	NA	NA	1	NA	NA	NA	NA	NA	NA	NA	NA	NA	NA	Source of origin	Dartmouth	NA	NA	NA	NA	NA	NA
MP_Tr2015_774	Dartmouth	NA	Yes	No	Yes	Yes	No	U	2016	162	NA	NA	1	NA	NA	NA	NA	NA	NA	NA	NA	NA	NA	Source of origin	Dartmouth	NA	NA	NA	NA	NA	NA
MP_Tr2017_1083	Dartmouth	NA	Yes	No	Yes	Yes	No	U	2017	175	NA	NA	1	NA	NA	NA	NA	NA	NA	NA	NA	NA	NA	Source of origin	Dartmouth	NA	NA	NA	NA	NA	NA
MP_Tr2017_1092	Dartmouth	NA	Yes	No	Yes	Yes	No	U	2017	167	NA	NA	1	NA	NA	NA	NA	NA	NA	NA	NA	NA	NA	Source of origin	Dartmouth	NA	NA	NA	NA	NA	NA
MP_Tr2015_782	Dartmouth	NA	Yes	No	Yes	Yes	No	U	2016	160	NA	NA	1	NA	NA	NA	NA	NA	NA	NA	NA	NA	NA	Source of origin	Dartmouth	NA	NA	NA	NA	NA	NA
MP_Tr2015_790	Dartmouth	NA	Yes	No	Yes	Yes	No	U	2016	190	NA	NA	2	NA	NA	NA	NA	NA	NA	NA	NA	NA	NA	Source of origin	Dartmouth	NA	NA	NA	NA	NA	NA
MP_Tr2015_799	Dartmouth	NA	Yes	No	Yes	Yes	No	U	2016	157	NA	NA	1	NA	NA	NA	NA	NA	NA	NA	NA	NA	NA	Source of origin	Dartmouth	NA	NA	NA	NA	NA	NA
MP_Tr2015_807	Dartmouth	NA	Yes	No	Yes	Yes	No	U	2016	148	NA	NA	1	NA	NA	NA	NA	NA	NA	NA	NA	NA	NA	Source of origin	Dartmouth	NA	NA	NA	NA	NA	NA
MP_Tr2015_824	Dartmouth	NA	Yes	No	Yes	Yes	No	U	2016	102	NA	NA	0	NA	NA	NA	NA	NA	NA	NA	NA	NA	NA	Source of origin	Dartmouth	NA	NA	NA	NA	NA	NA
MP_Tr2017_1059	Dartmouth	NA	Yes	No	Yes	Yes	No	U	2017	193	NA	NA	2	NA	NA	NA	NA	NA	NA	NA	NA	NA	NA	Source of origin	Dartmouth	NA	NA	NA	NA	NA	NA
MP_Tr2015_775	Dartmouth	NA	Yes	No	Yes	Yes	No	U	2016	104	NA	NA	0	NA	NA	NA	NA	NA	NA	NA	NA	NA	NA	Source of origin	Dartmouth	NA	NA	NA	NA	NA	NA
MP_Tr2017_1070	Dartmouth	NA	Yes	No	Yes	Yes	No	U	2017	155	NA	NA	1	NA	NA	NA	NA	NA	NA	NA	NA	NA	NA	Source of origin	Dartmouth	NA	NA	NA	NA	NA	NA
MP_Tr2017_1084	Dartmouth	NA	Yes	No	Yes	Yes	No	U	2017	152	NA	NA	1	NA	NA	NA	NA	NA	NA	NA	NA	NA	NA	Source of origin	Dartmouth	NA	NA	NA	NA	NA	NA
MP_Tr2017_1093	Dartmouth	NA	Yes	No	Yes	Yes	No	U	2017	176	NA	NA	1	NA	NA	NA	NA	NA	NA	NA	NA	NA	NA	Source of origin	Dartmouth	NA	NA	NA	NA	NA	NA
MP_Tr2015_783	Dartmouth	NA	Yes	No	Yes	Yes	No	U	2016	183	NA	NA	2	NA	NA	NA	NA	NA	NA	NA	NA	NA	NA	Source of origin	Dartmouth	NA	NA	NA	NA	NA	NA
MP_Tr2015_791	Dartmouth	NA	Yes	No	Yes	Yes	No	U	2016	193	NA	NA	2	NA	NA	NA	NA	NA	NA	NA	NA	NA	NA	Source of origin	Dartmouth	NA	NA	NA	NA	NA	NA
MP_Tr2015_800	Dartmouth	NA	Yes	No	Yes	Yes	No	U	2016	125	NA	NA	1	NA	NA	NA	NA	NA	NA	NA	NA	NA	NA	Source of origin	Dartmouth	NA	NA	NA	NA	NA	NA
MP_Tr2015_808	Dartmouth	NA	Yes	No	Yes	Yes	No	U	2016	106	NA	NA	0	NA	NA	NA	NA	NA	NA	NA	NA	NA	NA	Source of origin	Dartmouth	NA	NA	NA	NA	NA	NA
MP_Tr2015_816	Dartmouth	NA	Yes	No	Yes	Yes	No	U	2016	127	NA	NA	1	NA	NA	NA	NA	NA	NA	NA	NA	NA	NA	Source of origin	Dartmouth	NA	NA	NA	NA	NA	NA
MP_Tr2015_825	Dartmouth	NA	Yes	No	Yes	Yes	No	U	2016	101	NA	NA	0	NA	NA	NA	NA	NA	NA	NA	NA	NA	NA	Source of origin	Dartmouth	NA	NA	NA	NA	NA	NA
MP_CBR128	Dartmouth	NA	Yes	No	Yes	Yes	No	F	2015	385	NA	NA	>4	NA	NA	NA	NA	NA	NA	NA	NA	NA	NA	Source of origin	Dartmouth	NA	NA	NA	NA	NA	NA
MP_Tr2017_1060	Dartmouth	NA	Yes	No	Yes	Yes	No	U	2017	153	NA	NA	1	NA	NA	NA	NA	NA	NA	NA	NA	NA	NA	Source of origin	Dartmouth	NA	NA	NA	NA	NA	NA
MP_Tr2015_776	Dartmouth	NA	Yes	No	Yes	Yes	No	U	2016	232	NA	NA	2	NA	NA	NA	NA	NA	NA	NA	NA	NA	NA	Source of origin	Dartmouth	NA	NA	NA	NA	NA	NA
MP_Tr2017_1071	Dartmouth	NA	Yes	No	Yes	Yes	No	U	2017	156	NA	NA	1	NA	NA	NA	NA	NA	NA	NA	NA	NA	NA	Source of origin	Dartmouth	NA	NA	NA	NA	NA	NA
MP_Tr2017_1085	Dartmouth	NA	Yes	No	Yes	Yes	No	U	2017	188	NA	NA	2	NA	NA	NA	NA	NA	NA	NA	NA	NA	NA	Source of origin	Dartmouth	NA	NA	NA	NA	NA	NA
MP_Tr2017_1094	Dartmouth	NA	Yes	No	Yes	Yes	No	U	2017	169	NA	NA	1	NA	NA	NA	NA	NA	NA	NA	NA	NA	NA	Source of origin	Dartmouth	NA	NA	NA	NA	NA	NA
MP_Tr2015_784	Dartmouth	NA	Yes	No	Yes	Yes	No	U	2016	151	NA	NA	1	NA	NA	NA	NA	NA	NA	NA	NA	NA	NA	Source of origin	Dartmouth	NA	NA	NA	NA	NA	NA
MP_Tr2015_792	Dartmouth	NA	Yes	No	Yes	Yes	No	U	2016	192	NA	NA	2	NA	NA	NA	NA	NA	NA	NA	NA	NA	NA	Source of origin	Dartmouth	NA	NA	NA	NA	NA	NA
MP_Tr2015_801	Dartmouth	NA	Yes	No	Yes	Yes	No	U	2016	115	NA	NA	0	NA	NA	NA	NA	NA	NA	NA	NA	NA	NA	Source of origin	Dartmouth	NA	NA	NA	NA	NA	NA
MP_Tr2015_809	Dartmouth	NA	Yes	No	Yes	Yes	No	U	2016	127	NA	NA	1	NA	NA	NA	NA	NA	NA	NA	NA	NA	NA	Source of origin	Dartmouth	NA	NA	NA	NA	NA	NA
MP_Tr2015_817	Dartmouth	NA	Yes	No	Yes	Yes	No	U	2016	108	NA	NA	0	NA	NA	NA	NA	NA	NA	NA	NA	NA	NA	Source of origin	Dartmouth	NA	NA	NA	NA	NA	NA
MP_Tr2015_828	Dartmouth	NA	Yes	No	Yes	Yes	No	U	2016	110	NA	NA	0	NA	NA	NA	NA	NA	NA	NA	NA	NA	NA	Source of origin	Dartmouth	NA	NA	NA	NA	NA	NA
MP_Tr2017_1051	Dartmouth	NA	Yes	No	Yes	Yes	No	U	2017	166	NA	NA	1	NA	NA	NA	NA	NA	NA	NA	NA	NA	NA	Source of origin	Dartmouth	NA	NA	NA	NA	NA	NA
MP_Tr2017_1061	Dartmouth	NA	Yes	No	Yes	Yes	No	U	2017	157	NA	NA	1	NA	NA	NA	NA	NA	NA	NA	NA	NA	NA	Source of origin	Dartmouth	NA	NA	NA	NA	NA	NA
MP_Tr2015_777	Dartmouth	NA	Yes	No	Yes	Yes	No	U	2016	183	NA	NA	2	NA	NA	NA	NA	NA	NA	NA	NA	NA	NA	Source of origin	Dartmouth	NA	NA	NA	NA	NA	NA
MP_Tr2017_1086	Dartmouth	NA	Yes	No	Yes	Yes	No	U	2017	168	NA	NA	1	NA	NA	NA	NA	NA	NA	NA	NA	NA	NA	Source of origin	Dartmouth	NA	NA	NA	NA	NA	NA
MP_Tr2015_785	Dartmouth	NA	Yes	No	Yes	Yes	No	U	2016	198	NA	NA	2	NA	NA	NA	NA	NA	NA	NA	NA	NA	NA	Source of origin	Dartmouth	NA	NA	NA	NA	NA	NA
MP_Tr2015_793	Dartmouth	NA	Yes	No	Yes	Yes	No	U	2016	176	NA	NA	1	NA	NA	NA	NA	NA	NA	NA	NA	NA	NA	Source of origin	Dartmouth	NA	NA	NA	NA	NA	NA
MP_Tr2015_802	Dartmouth	NA	Yes	No	Yes	Yes	No	U	2016	122	NA	NA	1	NA	NA	NA	NA	NA	NA	NA	NA	NA	NA	Source of origin	Dartmouth	NA	NA	NA	NA	NA	NA
MP_Tr2015_810	Dartmouth	NA	Yes	No	Yes	Yes	No	U	2016	128	NA	NA	1	NA	NA	NA	NA	NA	NA	NA	NA	NA	NA	Source of origin	Dartmouth	NA	NA	NA	NA	NA	NA
MP_Tr2015_818	Dartmouth	NA	Yes	No	Yes	Yes	No	U	2016	101	NA	NA	0	NA	NA	NA	NA	NA	NA	NA	NA	NA	NA	Source of origin	Dartmouth	NA	NA	NA	NA	NA	NA
MP_Tr2015_830	Dartmouth	NA	Yes	No	Yes	Yes	No	U	2016	124	NA	NA	1	NA	NA	NA	NA	NA	NA	NA	NA	NA	NA	Source of origin	Dartmouth	NA	NA	NA	NA	NA	NA
MP_Tr2017_1052	Dartmouth	NA	Yes	No	Yes	Yes	No	U	2017	161	NA	NA	1	NA	NA	NA	NA	NA	NA	NA	NA	NA	NA	Source of origin	Dartmouth	NA	NA	NA	NA	NA	NA
MP_Tr2015_778	Dartmouth	NA	Yes	No	Yes	Yes	No	U	2016	187	NA	NA	2	NA	NA	NA	NA	NA	NA	NA	NA	NA	NA	Source of origin	Dartmouth	NA	NA	NA	NA	NA	NA
MP_Tr2017_1087	Dartmouth	NA	Yes	No	Yes	Yes	No	U	2017	155	NA	NA	1	NA	NA	NA	NA	NA	NA	NA	NA	NA	NA	Source of origin	Dartmouth	NA	NA	NA	NA	NA	NA
MP_Tr2015_786	Dartmouth	NA	Yes	No	Yes	Yes	No	U	2016	158	NA	NA	1	NA	NA	NA	NA	NA	NA	NA	NA	NA	NA	Source of origin	Dartmouth	NA	NA	NA	NA	NA	NA
MP_Tr2015_795	Dartmouth	NA	Yes	No	Yes	Yes	No	U	2016	118	NA	NA	0	NA	NA	NA	NA	NA	NA	NA	NA	NA	NA	Source of origin	Dartmouth	NA	NA	NA	NA	NA	NA
MP_Tr2015_803	Dartmouth	NA	Yes	No	Yes	Yes	No	U	2016	126	NA	NA	1	NA	NA	NA	NA	NA	NA	NA	NA	NA	NA	Source of origin	Dartmouth	NA	NA	NA	NA	NA	NA
MP_Tr2015_811	Dartmouth	NA	Yes	No	Yes	Yes	No	U	2016	119	NA	NA	0	NA	NA	NA	NA	NA	NA	NA	NA	NA	NA	Source of origin	Dartmouth	NA	NA	NA	NA	NA	NA
MP_Tr2015_819	Dartmouth	NA	Yes	No	Yes	Yes	No	U	2016	103	NA	NA	0	NA	NA	NA	NA	NA	NA	NA	NA	NA	NA	Source of origin	Dartmouth	NA	NA	NA	NA	NA	NA
MP_Tr2015_831	Dartmouth	NA	Yes	No	Yes	Yes	No	U	2016	99	NA	NA	0	NA	NA	NA	NA	NA	NA	NA	NA	NA	NA	Source of origin	Dartmouth	NA	NA	NA	NA	NA	NA
MP_Tr2017_1053	Dartmouth	NA	Yes	No	Yes	Yes	No	U	2017	189	NA	NA	2	NA	NA	NA	NA	NA	NA	NA	NA	NA	NA	Source of origin	Dartmouth	NA	NA	NA	NA	NA	NA
MP_Tr2017_1257	Dartmouth	NA	Yes	No	Yes	Yes	No	U	2017	177	NA	NA	1	NA	NA	NA	NA	NA	NA	NA	NA	NA	NA	Source of origin	Dartmouth	NA	NA	NA	NA	NA	NA
MP_Tr2017_1271	Dartmouth	NA	Yes	No	Yes	Yes	No	U	2017	196	NA	NA	2	NA	NA	NA	NA	NA	NA	NA	NA	NA	NA	Source of origin	Dartmouth	NA	NA	NA	NA	NA	NA
MP_Tr2017_1281	Dartmouth	NA	Yes	No	Yes	Yes	No	U	2017	184	NA	NA	2	NA	NA	NA	NA	NA	NA	NA	NA	NA	NA	Source of origin	Dartmouth	NA	NA	NA	NA	NA	NA
MP_Tr2017_1120	Dartmouth	NA	Yes	No	Yes	Yes	No	U	2017	152	NA	NA	1	NA	NA	NA	NA	NA	NA	NA	NA	NA	NA	Source of origin	Dartmouth	NA	NA	NA	NA	NA	NA
MP_Tr2017_1132	Dartmouth	NA	Yes	No	Yes	Yes	No	U	2017	185	NA	NA	2	NA	NA	NA	NA	NA	NA	NA	NA	NA	NA	Source of origin	Dartmouth	NA	NA	NA	NA	NA	NA
MP_Tr2017_1149	Dartmouth	NA	Yes	No	Yes	Yes	No	U	2017	160	NA	NA	1	NA	NA	NA	NA	NA	NA	NA	NA	NA	NA	Source of origin	Dartmouth	NA	NA	NA	NA	NA	NA
MP_Tr2017_1209	Dartmouth	NA	Yes	No	Yes	Yes	No	U	2017	151	NA	NA	1	NA	NA	NA	NA	NA	NA	NA	NA	NA	NA	Source of origin	Dartmouth	NA	NA	NA	NA	NA	NA
MP_Tr2017_1223	Dartmouth	NA	Yes	No	Yes	Yes	No	U	2017	152	NA	NA	1	NA	NA	NA	NA	NA	NA	NA	NA	NA	NA	Source of origin	Dartmouth	NA	NA	NA	NA	NA	NA
MP_Tr2017_1245	Dartmouth	NA	Yes	No	Yes	Yes	No	U	2017	238	NA	NA	3	NA	NA	NA	NA	NA	NA	NA	NA	NA	NA	Source of origin	Dartmouth	NA	NA	NA	NA	NA	NA
MP_Tr2017_1096	Dartmouth	NA	Yes	No	Yes	Yes	No	U	2017	158	NA	NA	1	NA	NA	NA	NA	NA	NA	NA	NA	NA	NA	Source of origin	Dartmouth	NA	NA	NA	NA	NA	NA
MP_Tr2017_1261	Dartmouth	NA	Yes	No	Yes	Yes	No	U	2017	157	NA	NA	1	NA	NA	NA	NA	NA	NA	NA	NA	NA	NA	Source of origin	Dartmouth	NA	NA	NA	NA	NA	NA
MP_Tr2017_1272	Dartmouth	NA	Yes	No	Yes	Yes	No	U	2017	164	NA	NA	1	NA	NA	NA	NA	NA	NA	NA	NA	NA	NA	Source of origin	Dartmouth	NA	NA	NA	NA	NA	NA
MP_Tr2017_1282	Dartmouth	NA	Yes	No	Yes	Yes	No	U	2017	198	NA	NA	2	NA	NA	NA	NA	NA	NA	NA	NA	NA	NA	Source of origin	Dartmouth	NA	NA	NA	NA	NA	NA
MP_Tr2017_1121	Dartmouth	NA	Yes	No	Yes	Yes	No	U	2017	172	NA	NA	1	NA	NA	NA	NA	NA	NA	NA	NA	NA	NA	Source of origin	Dartmouth	NA	NA	NA	NA	NA	NA
MP_Tr2017_1135	Dartmouth	NA	Yes	No	Yes	Yes	No	U	2017	181	NA	NA	2	NA	NA	NA	NA	NA	NA	NA	NA	NA	NA	Source of origin	Dartmouth	NA	NA	NA	NA	NA	NA
MP_Tr2017_1173	Dartmouth	NA	Yes	No	Yes	Yes	No	U	2017	189	NA	NA	2	NA	NA	NA	NA	NA	NA	NA	NA	NA	NA	Source of origin	Dartmouth	NA	NA	NA	NA	NA	NA
MP_Tr2017_1191	Dartmouth	NA	Yes	No	Yes	Yes	No	U	2017	162	NA	NA	1	NA	NA	NA	NA	NA	NA	NA	NA	NA	NA	Source of origin	Dartmouth	NA	NA	NA	NA	NA	NA
MP_Tr2017_1201	Dartmouth	NA	Yes	No	Yes	Yes	No	U	2017	202	NA	NA	2	NA	NA	NA	NA	NA	NA	NA	NA	NA	NA	Source of origin	Dartmouth	NA	NA	NA	NA	NA	NA
MP_Tr2017_1210	Dartmouth	NA	Yes	No	Yes	Yes	No	U	2017	177	NA	NA	1	NA	NA	NA	NA	NA	NA	NA	NA	NA	NA	Source of origin	Dartmouth	NA	NA	NA	NA	NA	NA
MP_Tr2017_1225	Dartmouth	NA	Yes	No	Yes	Yes	No	U	2017	212	NA	NA	2	NA	NA	NA	NA	NA	NA	NA	NA	NA	NA	Source of origin	Dartmouth	NA	NA	NA	NA	NA	NA
MP_Tr2017_1246	Dartmouth	NA	Yes	No	Yes	Yes	No	U	2017	162	NA	NA	1	NA	NA	NA	NA	NA	NA	NA	NA	NA	NA	Source of origin	Dartmouth	NA	NA	NA	NA	NA	NA
MP_Tr2017_1099	Dartmouth	NA	Yes	No	Yes	Yes	No	U	2017	156	NA	NA	1	NA	NA	NA	NA	NA	NA	NA	NA	NA	NA	Source of origin	Dartmouth	NA	NA	NA	NA	NA	NA
MP_Tr2017_1264	Dartmouth	NA	Yes	No	Yes	Yes	No	U	2017	161	NA	NA	1	NA	NA	NA	NA	NA	NA	NA	NA	NA	NA	Source of origin	Dartmouth	NA	NA	NA	NA	NA	NA
MP_Tr2017_1273	Dartmouth	NA	Yes	No	Yes	Yes	No	U	2017	153	NA	NA	1	NA	NA	NA	NA	NA	NA	NA	NA	NA	NA	Source of origin	Dartmouth	NA	NA	NA	NA	NA	NA
MP_Tr2017_1283	Dartmouth	NA	Yes	No	Yes	Yes	No	U	2017	152	NA	NA	1	NA	NA	NA	NA	NA	NA	NA	NA	NA	NA	Source of origin	Dartmouth	NA	NA	NA	NA	NA	NA
MP_Tr2017_1122	Dartmouth	NA	Yes	No	Yes	Yes	No	U	2017	158	NA	NA	1	NA	NA	NA	NA	NA	NA	NA	NA	NA	NA	Source of origin	Dartmouth	NA	NA	NA	NA	NA	NA
MP_Tr2017_1136	Dartmouth	NA	Yes	No	Yes	Yes	No	U	2017	179	NA	NA	2	NA	NA	NA	NA	NA	NA	NA	NA	NA	NA	Source of origin	Dartmouth	NA	NA	NA	NA	NA	NA
MP_Tr2017_1192	Dartmouth	NA	Yes	No	Yes	Yes	No	U	2017	185	NA	NA	2	NA	NA	NA	NA	NA	NA	NA	NA	NA	NA	Source of origin	Dartmouth	NA	NA	NA	NA	NA	NA
MP_Tr2017_1213	Dartmouth	NA	Yes	No	Yes	Yes	No	U	2017	177	NA	NA	1	NA	NA	NA	NA	NA	NA	NA	NA	NA	NA	Source of origin	Dartmouth	NA	NA	NA	NA	NA	NA
MP_Tr2017_1226	Dartmouth	NA	Yes	No	Yes	Yes	No	U	2017	165	NA	NA	1	NA	NA	NA	NA	NA	NA	NA	NA	NA	NA	Source of origin	Dartmouth	NA	NA	NA	NA	NA	NA
MP_Tr2017_1250	Dartmouth	NA	Yes	No	Yes	Yes	No	U	2017	183	NA	NA	2	NA	NA	NA	NA	NA	NA	NA	NA	NA	NA	Source of origin	Dartmouth	NA	NA	NA	NA	NA	NA
MP_Tr2017_1103	Dartmouth	NA	Yes	No	Yes	Yes	No	U	2017	206	NA	NA	2	NA	NA	NA	NA	NA	NA	NA	NA	NA	NA	Source of origin	Dartmouth	NA	NA	NA	NA	NA	NA
MP_Tr2017_1265	Dartmouth	NA	Yes	No	Yes	Yes	No	U	2017	222	NA	NA	2	NA	NA	NA	NA	NA	NA	NA	NA	NA	NA	Source of origin	Dartmouth	NA	NA	NA	NA	NA	NA
MP_Tr2017_1276	Dartmouth	NA	Yes	No	Yes	Yes	No	U	2017	165	NA	NA	1	NA	NA	NA	NA	NA	NA	NA	NA	NA	NA	Source of origin	Dartmouth	NA	NA	NA	NA	NA	NA
MP_Tr2017_1286	Dartmouth	NA	Yes	No	Yes	Yes	No	U	2017	200	NA	NA	2	NA	NA	NA	NA	NA	NA	NA	NA	NA	NA	Source of origin	Dartmouth	NA	NA	NA	NA	NA	NA
MP_Tr2017_1123	Dartmouth	NA	Yes	No	Yes	Yes	No	U	2017	192	NA	NA	2	NA	NA	NA	NA	NA	NA	NA	NA	NA	NA	Source of origin	Dartmouth	NA	NA	NA	NA	NA	NA
MP_Tr2017_1138	Dartmouth	NA	Yes	No	Yes	Yes	No	U	2017	193	NA	NA	2	NA	NA	NA	NA	NA	NA	NA	NA	NA	NA	Source of origin	Dartmouth	NA	NA	NA	NA	NA	NA
MP_Tr2017_1182	Dartmouth	NA	Yes	No	Yes	Yes	No	U	2017	173	NA	NA	1	NA	NA	NA	NA	NA	NA	NA	NA	NA	NA	Source of origin	Dartmouth	NA	NA	NA	NA	NA	NA
MP_Tr2017_1195	Dartmouth	NA	Yes	No	Yes	Yes	No	U	2017	166	NA	NA	1	NA	NA	NA	NA	NA	NA	NA	NA	NA	NA	Source of origin	Dartmouth	NA	NA	NA	NA	NA	NA
MP_Tr2017_1214	Dartmouth	NA	Yes	No	Yes	Yes	No	U	2017	172	NA	NA	1	NA	NA	NA	NA	NA	NA	NA	NA	NA	NA	Source of origin	Dartmouth	NA	NA	NA	NA	NA	NA
MP_Tr2017_1227	Dartmouth	NA	Yes	No	Yes	Yes	No	U	2017	167	NA	NA	1	NA	NA	NA	NA	NA	NA	NA	NA	NA	NA	Source of origin	Dartmouth	NA	NA	NA	NA	NA	NA
MP_Tr2017_1251	Dartmouth	NA	Yes	No	Yes	Yes	No	U	2017	165	NA	NA	1	NA	NA	NA	NA	NA	NA	NA	NA	NA	NA	Source of origin	Dartmouth	NA	NA	NA	NA	NA	NA
MP_Tr2017_1287	Dartmouth	NA	Yes	No	Yes	Yes	No	U	2017	163	NA	NA	1	NA	NA	NA	NA	NA	NA	NA	NA	NA	NA	Source of origin	Dartmouth	NA	NA	NA	NA	NA	NA
MP_Tr2017_1125	Dartmouth	NA	Yes	No	Yes	Yes	No	U	2017	267	NA	NA	3	NA	NA	NA	NA	NA	NA	NA	NA	NA	NA	Source of origin	Dartmouth	NA	NA	NA	NA	NA	NA
MP_Tr2017_1139	Dartmouth	NA	Yes	No	Yes	Yes	No	U	2017	154	NA	NA	1	NA	NA	NA	NA	NA	NA	NA	NA	NA	NA	Source of origin	Dartmouth	NA	NA	NA	NA	NA	NA
MP_Tr2017_1185	Dartmouth	NA	Yes	No	Yes	Yes	No	U	2017	176	NA	NA	1	NA	NA	NA	NA	NA	NA	NA	NA	NA	NA	Source of origin	Dartmouth	NA	NA	NA	NA	NA	NA
MP_Tr2017_1196	Dartmouth	NA	Yes	No	Yes	Yes	No	U	2017	215	NA	NA	2	NA	NA	NA	NA	NA	NA	NA	NA	NA	NA	Source of origin	Dartmouth	NA	NA	NA	NA	NA	NA
MP_Tr2017_1205	Dartmouth	NA	Yes	No	Yes	Yes	No	U	2017	155	NA	NA	1	NA	NA	NA	NA	NA	NA	NA	NA	NA	NA	Source of origin	Dartmouth	NA	NA	NA	NA	NA	NA
MP_Tr2017_1215	Dartmouth	NA	Yes	No	Yes	Yes	No	U	2017	152	NA	NA	1	NA	NA	NA	NA	NA	NA	NA	NA	NA	NA	Source of origin	Dartmouth	NA	NA	NA	NA	NA	NA
MP_Tr2017_1228	Dartmouth	NA	Yes	No	Yes	Yes	No	U	2017	155	NA	NA	1	NA	NA	NA	NA	NA	NA	NA	NA	NA	NA	Source of origin	Dartmouth	NA	NA	NA	NA	NA	NA
MP_Tr2017_1252	Dartmouth	NA	Yes	No	Yes	Yes	No	U	2017	167	NA	NA	1	NA	NA	NA	NA	NA	NA	NA	NA	NA	NA	Source of origin	Dartmouth	NA	NA	NA	NA	NA	NA
MP_Tr2017_1111	Dartmouth	NA	Yes	No	Yes	Yes	No	U	2017	177	NA	NA	1	NA	NA	NA	NA	NA	NA	NA	NA	NA	NA	Source of origin	Dartmouth	NA	NA	NA	NA	NA	NA
MP_Tr2017_1267	Dartmouth	NA	Yes	No	Yes	Yes	No	U	2017	222	NA	NA	2	NA	NA	NA	NA	NA	NA	NA	NA	NA	NA	Source of origin	Dartmouth	NA	NA	NA	NA	NA	NA
MP_Tr2017_1278	Dartmouth	NA	Yes	No	Yes	Yes	No	U	2017	170	NA	NA	1	NA	NA	NA	NA	NA	NA	NA	NA	NA	NA	Source of origin	Dartmouth	NA	NA	NA	NA	NA	NA
MP_Tr2017_1127	Dartmouth	NA	Yes	No	Yes	Yes	No	U	2017	194	NA	NA	2	NA	NA	NA	NA	NA	NA	NA	NA	NA	NA	Source of origin	Dartmouth	NA	NA	NA	NA	NA	NA
MP_Tr2017_1140	Dartmouth	NA	Yes	No	Yes	Yes	No	U	2017	167	NA	NA	1	NA	NA	NA	NA	NA	NA	NA	NA	NA	NA	Source of origin	Dartmouth	NA	NA	NA	NA	NA	NA
MP_Tr2017_1187	Dartmouth	NA	Yes	No	Yes	Yes	No	U	2017	202	NA	NA	2	NA	NA	NA	NA	NA	NA	NA	NA	NA	NA	Source of origin	Dartmouth	NA	NA	NA	NA	NA	NA
MP_Tr2017_1231	Dartmouth	NA	Yes	No	Yes	Yes	No	U	2017	166	NA	NA	1	NA	NA	NA	NA	NA	NA	NA	NA	NA	NA	Source of origin	Dartmouth	NA	NA	NA	NA	NA	NA
MP_Tr2017_1253	Dartmouth	NA	Yes	No	Yes	Yes	No	U	2017	156	NA	NA	1	NA	NA	NA	NA	NA	NA	NA	NA	NA	NA	Source of origin	Dartmouth	NA	NA	NA	NA	NA	NA
MP_Tr2017_1112	Dartmouth	NA	Yes	No	Yes	Yes	No	U	2017	154	NA	NA	1	NA	NA	NA	NA	NA	NA	NA	NA	NA	NA	Source of origin	Dartmouth	NA	NA	NA	NA	NA	NA
MP_Tr2017_1269	Dartmouth	NA	Yes	No	Yes	Yes	No	U	2017	200	NA	NA	2	NA	NA	NA	NA	NA	NA	NA	NA	NA	NA	Source of origin	Dartmouth	NA	NA	NA	NA	NA	NA
MP_Tr2017_1279	Dartmouth	NA	Yes	No	Yes	Yes	No	U	2017	200	NA	NA	2	NA	NA	NA	NA	NA	NA	NA	NA	NA	NA	Source of origin	Dartmouth	NA	NA	NA	NA	NA	NA
MP_Tr2017_1129	Dartmouth	NA	Yes	No	Yes	Yes	No	U	2017	159	NA	NA	1	NA	NA	NA	NA	NA	NA	NA	NA	NA	NA	Source of origin	Dartmouth	NA	NA	NA	NA	NA	NA
MP_Tr2017_1143	Dartmouth	NA	Yes	No	Yes	Yes	No	U	2017	188	NA	NA	2	NA	NA	NA	NA	NA	NA	NA	NA	NA	NA	Source of origin	Dartmouth	NA	NA	NA	NA	NA	NA
MP_Tr2017_1198	Dartmouth	NA	Yes	No	Yes	Yes	No	U	2017	172	NA	NA	1	NA	NA	NA	NA	NA	NA	NA	NA	NA	NA	Source of origin	Dartmouth	NA	NA	NA	NA	NA	NA
MP_Tr2017_1207	Dartmouth	NA	Yes	No	Yes	Yes	No	U	2017	184	NA	NA	2	NA	NA	NA	NA	NA	NA	NA	NA	NA	NA	Source of origin	Dartmouth	NA	NA	NA	NA	NA	NA
MP_Tr2017_1219	Dartmouth	NA	Yes	No	Yes	Yes	No	U	2017	164	NA	NA	1	NA	NA	NA	NA	NA	NA	NA	NA	NA	NA	Source of origin	Dartmouth	NA	NA	NA	NA	NA	NA
MP_Tr2017_1236	Dartmouth	NA	Yes	No	Yes	Yes	No	U	2017	160	NA	NA	1	NA	NA	NA	NA	NA	NA	NA	NA	NA	NA	Source of origin	Dartmouth	NA	NA	NA	NA	NA	NA
MP_Tr2017_1254	Dartmouth	NA	Yes	No	Yes	Yes	No	U	2017	205	NA	NA	2	NA	NA	NA	NA	NA	NA	NA	NA	NA	NA	Source of origin	Dartmouth	NA	NA	NA	NA	NA	NA
MP_Tr2017_1113	Dartmouth	NA	Yes	No	Yes	Yes	No	U	2017	194	NA	NA	2	NA	NA	NA	NA	NA	NA	NA	NA	NA	NA	Source of origin	Dartmouth	NA	NA	NA	NA	NA	NA
MP_Tr2017_1270	Dartmouth	NA	Yes	No	Yes	Yes	No	U	2017	159	NA	NA	1	NA	NA	NA	NA	NA	NA	NA	NA	NA	NA	Source of origin	Dartmouth	NA	NA	NA	NA	NA	NA
MP_Tr2017_1280	Dartmouth	NA	Yes	No	Yes	Yes	No	U	2017	152	NA	NA	1	NA	NA	NA	NA	NA	NA	NA	NA	NA	NA	Source of origin	Dartmouth	NA	NA	NA	NA	NA	NA
MP_Tr2017_1130	Dartmouth	NA	Yes	No	Yes	Yes	No	U	2017	193	NA	NA	2	NA	NA	NA	NA	NA	NA	NA	NA	NA	NA	Source of origin	Dartmouth	NA	NA	NA	NA	NA	NA
MP_Tr2017_1144	Dartmouth	NA	Yes	No	Yes	Yes	No	U	2017	152	NA	NA	1	NA	NA	NA	NA	NA	NA	NA	NA	NA	NA	Source of origin	Dartmouth	NA	NA	NA	NA	NA	NA
MP_Tr2017_1189	Dartmouth	NA	Yes	No	Yes	Yes	No	U	2017	175	NA	NA	1	NA	NA	NA	NA	NA	NA	NA	NA	NA	NA	Source of origin	Dartmouth	NA	NA	NA	NA	NA	NA
MP_Tr2017_1199	Dartmouth	NA	Yes	No	Yes	Yes	No	U	2017	192	NA	NA	2	NA	NA	NA	NA	NA	NA	NA	NA	NA	NA	Source of origin	Dartmouth	NA	NA	NA	NA	NA	NA
MP_Tr2017_1220	Dartmouth	NA	Yes	No	Yes	Yes	No	U	2017	165	NA	NA	1	NA	NA	NA	NA	NA	NA	NA	NA	NA	NA	Source of origin	Dartmouth	NA	NA	NA	NA	NA	NA
MP_Tr2017_1239	Dartmouth	NA	Yes	No	Yes	Yes	No	U	2017	167	NA	NA	1	NA	NA	NA	NA	NA	NA	NA	NA	NA	NA	Source of origin	Dartmouth	NA	NA	NA	NA	NA	NA
MP_Tr2017_1289	Dartmouth	NA	Yes	No	Yes	Yes	No	U	2017	159	NA	NA	1	NA	NA	NA	NA	NA	NA	NA	NA	NA	NA	Source of origin	Dartmouth	NA	NA	NA	NA	NA	NA
MP_Tr2017_1400	Dartmouth	NA	Yes	No	Yes	Yes	No	U	2017	164	NA	NA	1	NA	NA	NA	NA	NA	NA	NA	NA	NA	NA	Source of origin	Dartmouth	NA	NA	NA	NA	NA	NA
MP_Tr2017_1422	Dartmouth	NA	Yes	No	Yes	Yes	No	U	2017	168	NA	NA	1	NA	NA	NA	NA	NA	NA	NA	NA	NA	NA	Source of origin	Dartmouth	NA	NA	NA	NA	NA	NA
MP_Tr2017_1298	Dartmouth	NA	Yes	No	Yes	Yes	No	U	2017	152	NA	NA	1	NA	NA	NA	NA	NA	NA	NA	NA	NA	NA	Source of origin	Dartmouth	NA	NA	NA	NA	NA	NA
MP_Tr2017_1311	Dartmouth	NA	Yes	No	Yes	Yes	No	U	2017	155	NA	NA	1	NA	NA	NA	NA	NA	NA	NA	NA	NA	NA	Source of origin	Dartmouth	NA	NA	NA	NA	NA	NA
MP_Tr2017_1322	Dartmouth	NA	Yes	No	Yes	Yes	No	U	2017	162	NA	NA	1	NA	NA	NA	NA	NA	NA	NA	NA	NA	NA	Source of origin	Dartmouth	NA	NA	NA	NA	NA	NA
MP_Tr2017_1335	Dartmouth	NA	Yes	No	Yes	Yes	No	U	2017	184	NA	NA	2	NA	NA	NA	NA	NA	NA	NA	NA	NA	NA	Source of origin	Dartmouth	NA	NA	NA	NA	NA	NA
MP_Tr2017_1352	Dartmouth	NA	Yes	No	Yes	Yes	No	U	2017	152	NA	NA	1	NA	NA	NA	NA	NA	NA	NA	NA	NA	NA	Source of origin	Dartmouth	NA	NA	NA	NA	NA	NA
MP_Tr2017_1365	Dartmouth	NA	Yes	No	Yes	Yes	No	U	2017	203	NA	NA	2	NA	NA	NA	NA	NA	NA	NA	NA	NA	NA	Source of origin	Dartmouth	NA	NA	NA	NA	NA	NA
MP_Tr2017_1374	Dartmouth	NA	Yes	No	Yes	Yes	No	U	2017	165	NA	NA	1	NA	NA	NA	NA	NA	NA	NA	NA	NA	NA	Source of origin	Dartmouth	NA	NA	NA	NA	NA	NA
MP_Tr2017_1389	Dartmouth	NA	Yes	No	Yes	Yes	No	U	2017	174	NA	NA	1	NA	NA	NA	NA	NA	NA	NA	NA	NA	NA	Source of origin	Dartmouth	NA	NA	NA	NA	NA	NA
MP_Tr2017_1291	Dartmouth	NA	Yes	No	Yes	Yes	No	U	2017	200	NA	NA	2	NA	NA	NA	NA	NA	NA	NA	NA	NA	NA	Source of origin	Dartmouth	NA	NA	NA	NA	NA	NA
MP_Tr2017_1403	Dartmouth	NA	Yes	No	Yes	Yes	No	U	2017	160	NA	NA	1	NA	NA	NA	NA	NA	NA	NA	NA	NA	NA	Source of origin	Dartmouth	NA	NA	NA	NA	NA	NA
MP_Tr2017_1423	Dartmouth	NA	Yes	No	Yes	Yes	No	U	2017	197	NA	NA	2	NA	NA	NA	NA	NA	NA	NA	NA	NA	NA	Source of origin	Dartmouth	NA	NA	NA	NA	NA	NA
MP_Tr2017_1454	Dartmouth	NA	Yes	No	Yes	Yes	No	U	2017	166	NA	NA	1	NA	NA	NA	NA	NA	NA	NA	NA	NA	NA	Source of origin	Dartmouth	NA	NA	NA	NA	NA	NA
MP_Tr2017_1302	Dartmouth	NA	Yes	No	Yes	Yes	No	U	2017	366	NA	NA	>4	NA	NA	NA	NA	NA	NA	NA	NA	NA	NA	Source of origin	Dartmouth	NA	NA	NA	NA	NA	NA
MP_Tr2017_1312	Dartmouth	NA	Yes	No	Yes	Yes	No	U	2017	193	NA	NA	2	NA	NA	NA	NA	NA	NA	NA	NA	NA	NA	Source of origin	Dartmouth	NA	NA	NA	NA	NA	NA
MP_Tr2017_1323	Dartmouth	NA	Yes	No	Yes	Yes	No	U	2017	182	NA	NA	2	NA	NA	NA	NA	NA	NA	NA	NA	NA	NA	Source of origin	Dartmouth	NA	NA	NA	NA	NA	NA
MP_Tr2017_1338	Dartmouth	NA	Yes	No	Yes	Yes	No	U	2017	173	NA	NA	1	NA	NA	NA	NA	NA	NA	NA	NA	NA	NA	Source of origin	Dartmouth	NA	NA	NA	NA	NA	NA
MP_Tr2017_1354	Dartmouth	NA	Yes	No	Yes	Yes	No	U	2017	190	NA	NA	2	NA	NA	NA	NA	NA	NA	NA	NA	NA	NA	Source of origin	Dartmouth	NA	NA	NA	NA	NA	NA
MP_Tr2017_1366	Dartmouth	NA	Yes	No	Yes	Yes	No	U	2017	186	NA	NA	2	NA	NA	NA	NA	NA	NA	NA	NA	NA	NA	Source of origin	Dartmouth	NA	NA	NA	NA	NA	NA
MP_Tr2017_1375	Dartmouth	NA	Yes	No	Yes	Yes	No	U	2017	157	NA	NA	1	NA	NA	NA	NA	NA	NA	NA	NA	NA	NA	Source of origin	Dartmouth	NA	NA	NA	NA	NA	NA
MP_Tr2017_1390	Dartmouth	NA	Yes	No	Yes	Yes	No	U	2017	162	NA	NA	1	NA	NA	NA	NA	NA	NA	NA	NA	NA	NA	Source of origin	Dartmouth	NA	NA	NA	NA	NA	NA
MP_Tr2017_1292	Dartmouth	NA	Yes	No	Yes	Yes	No	U	2017	168	NA	NA	1	NA	NA	NA	NA	NA	NA	NA	NA	NA	NA	Source of origin	Dartmouth	NA	NA	NA	NA	NA	NA
MP_Tr2017_1410	Dartmouth	NA	Yes	No	Yes	Yes	No	U	2017	160	NA	NA	1	NA	NA	NA	NA	NA	NA	NA	NA	NA	NA	Source of origin	Dartmouth	NA	NA	NA	NA	NA	NA
MP_Tr2017_1425	Dartmouth	NA	Yes	No	Yes	Yes	No	U	2017	165	NA	NA	1	NA	NA	NA	NA	NA	NA	NA	NA	NA	NA	Source of origin	Dartmouth	NA	NA	NA	NA	NA	NA
MP_Tr2017_1461	Dartmouth	NA	Yes	No	Yes	Yes	No	U	2017	255	NA	NA	3	NA	NA	NA	NA	NA	NA	NA	NA	NA	NA	Source of origin	Dartmouth	NA	NA	NA	NA	NA	NA
MP_Tr2017_1303	Dartmouth	NA	Yes	No	Yes	Yes	No	U	2017	160	NA	NA	1	NA	NA	NA	NA	NA	NA	NA	NA	NA	NA	Source of origin	Dartmouth	NA	NA	NA	NA	NA	NA
MP_Tr2017_1314	Dartmouth	NA	Yes	No	Yes	Yes	No	U	2017	210	NA	NA	2	NA	NA	NA	NA	NA	NA	NA	NA	NA	NA	Source of origin	Dartmouth	NA	NA	NA	NA	NA	NA
MP_Tr2017_1326	Dartmouth	NA	Yes	No	Yes	Yes	No	U	2017	154	NA	NA	1	NA	NA	NA	NA	NA	NA	NA	NA	NA	NA	Source of origin	Dartmouth	NA	NA	NA	NA	NA	NA
MP_Tr2017_1339	Dartmouth	NA	Yes	No	Yes	Yes	No	U	2017	175	NA	NA	1	NA	NA	NA	NA	NA	NA	NA	NA	NA	NA	Source of origin	Dartmouth	NA	NA	NA	NA	NA	NA
MP_Tr2017_1355	Dartmouth	NA	Yes	No	Yes	Yes	No	U	2017	178	NA	NA	2	NA	NA	NA	NA	NA	NA	NA	NA	NA	NA	Source of origin	Dartmouth	NA	NA	NA	NA	NA	NA
MP_Tr2017_1376	Dartmouth	NA	Yes	No	Yes	Yes	No	U	2017	150	NA	NA	1	NA	NA	NA	NA	NA	NA	NA	NA	NA	NA	Source of origin	Dartmouth	NA	NA	NA	NA	NA	NA
MP_Tr2017_1391	Dartmouth	NA	Yes	No	Yes	Yes	No	U	2017	167	NA	NA	1	NA	NA	NA	NA	NA	NA	NA	NA	NA	NA	Source of origin	Dartmouth	NA	NA	NA	NA	NA	NA
MP_Tr2017_1293	Dartmouth	NA	Yes	No	Yes	Yes	No	U	2017	158	NA	NA	1	NA	NA	NA	NA	NA	NA	NA	NA	NA	NA	Source of origin	Dartmouth	NA	NA	NA	NA	NA	NA
MP_Tr2017_1412	Dartmouth	NA	Yes	No	Yes	Yes	No	U	2017	150	NA	NA	1	NA	NA	NA	NA	NA	NA	NA	NA	NA	NA	Source of origin	Dartmouth	NA	NA	NA	NA	NA	NA
MP_Tr2017_1431	Dartmouth	NA	Yes	No	Yes	Yes	No	U	2017	245	NA	NA	3	NA	NA	NA	NA	NA	NA	NA	NA	NA	NA	Source of origin	Dartmouth	NA	NA	NA	NA	NA	NA
MP_Tr2017_1304	Dartmouth	NA	Yes	No	Yes	Yes	No	U	2017	162	NA	NA	1	NA	NA	NA	NA	NA	NA	NA	NA	NA	NA	Source of origin	Dartmouth	NA	NA	NA	NA	NA	NA
MP_Tr2017_1315	Dartmouth	NA	Yes	No	Yes	Yes	No	U	2017	160	NA	NA	1	NA	NA	NA	NA	NA	NA	NA	NA	NA	NA	Source of origin	Dartmouth	NA	NA	NA	NA	NA	NA
MP_Tr2017_1327	Dartmouth	NA	Yes	No	Yes	Yes	No	U	2017	167	NA	NA	1	NA	NA	NA	NA	NA	NA	NA	NA	NA	NA	Source of origin	Dartmouth	NA	NA	NA	NA	NA	NA
MP_Tr2017_1342	Dartmouth	NA	Yes	No	Yes	Yes	No	U	2017	200	NA	NA	2	NA	NA	NA	NA	NA	NA	NA	NA	NA	NA	Source of origin	Dartmouth	NA	NA	NA	NA	NA	NA
MP_Tr2017_1356	Dartmouth	NA	Yes	No	Yes	Yes	No	U	2017	154	NA	NA	1	NA	NA	NA	NA	NA	NA	NA	NA	NA	NA	Source of origin	Dartmouth	NA	NA	NA	NA	NA	NA
MP_Tr2017_1368	Dartmouth	NA	Yes	No	Yes	Yes	No	U	2017	178	NA	NA	2	NA	NA	NA	NA	NA	NA	NA	NA	NA	NA	Source of origin	Dartmouth	NA	NA	NA	NA	NA	NA
MP_Tr2017_1377	Dartmouth	NA	Yes	No	Yes	Yes	No	U	2017	176	NA	NA	1	NA	NA	NA	NA	NA	NA	NA	NA	NA	NA	Source of origin	Dartmouth	NA	NA	NA	NA	NA	NA
MP_Tr2017_1395	Dartmouth	NA	Yes	No	Yes	Yes	No	U	2017	210	NA	NA	2	NA	NA	NA	NA	NA	NA	NA	NA	NA	NA	Source of origin	Dartmouth	NA	NA	NA	NA	NA	NA
MP_Tr2017_1294	Dartmouth	NA	Yes	No	Yes	Yes	No	U	2017	213	NA	NA	2	NA	NA	NA	NA	NA	NA	NA	NA	NA	NA	Source of origin	Dartmouth	NA	NA	NA	NA	NA	NA
MP_Tr2017_1413	Dartmouth	NA	Yes	No	Yes	Yes	No	U	2017	187	NA	NA	2	NA	NA	NA	NA	NA	NA	NA	NA	NA	NA	Source of origin	Dartmouth	NA	NA	NA	NA	NA	NA
MP_Tr2017_1432	Dartmouth	NA	Yes	No	Yes	Yes	No	U	2017	176	NA	NA	1	NA	NA	NA	NA	NA	NA	NA	NA	NA	NA	Source of origin	Dartmouth	NA	NA	NA	NA	NA	NA
MP_Tr2017_1463	Dartmouth	NA	Yes	No	Yes	Yes	No	U	2017	162	NA	NA	1	NA	NA	NA	NA	NA	NA	NA	NA	NA	NA	Source of origin	Dartmouth	NA	NA	NA	NA	NA	NA
MP_Tr2017_1307	Dartmouth	NA	Yes	No	Yes	Yes	No	U	2017	191	NA	NA	2	NA	NA	NA	NA	NA	NA	NA	NA	NA	NA	Source of origin	Dartmouth	NA	NA	NA	NA	NA	NA
MP_Tr2017_1316	Dartmouth	NA	Yes	No	Yes	Yes	No	U	2017	165	NA	NA	1	NA	NA	NA	NA	NA	NA	NA	NA	NA	NA	Source of origin	Dartmouth	NA	NA	NA	NA	NA	NA
MP_Tr2017_1330	Dartmouth	NA	Yes	No	Yes	Yes	No	U	2017	170	NA	NA	1	NA	NA	NA	NA	NA	NA	NA	NA	NA	NA	Source of origin	Dartmouth	NA	NA	NA	NA	NA	NA
MP_Tr2017_1343	Dartmouth	NA	Yes	No	Yes	Yes	No	U	2017	168	NA	NA	1	NA	NA	NA	NA	NA	NA	NA	NA	NA	NA	Source of origin	Dartmouth	NA	NA	NA	NA	NA	NA
MP_Tr2017_1357	Dartmouth	NA	Yes	No	Yes	Yes	No	U	2017	182	NA	NA	2	NA	NA	NA	NA	NA	NA	NA	NA	NA	NA	Source of origin	Dartmouth	NA	NA	NA	NA	NA	NA
MP_Tr2017_1370	Dartmouth	NA	Yes	No	Yes	Yes	No	U	2017	180	NA	NA	2	NA	NA	NA	NA	NA	NA	NA	NA	NA	NA	Source of origin	Dartmouth	NA	NA	NA	NA	NA	NA
MP_Tr2017_1378	Dartmouth	NA	Yes	No	Yes	Yes	No	U	2017	168	NA	NA	1	NA	NA	NA	NA	NA	NA	NA	NA	NA	NA	Source of origin	Dartmouth	NA	NA	NA	NA	NA	NA
MP_Tr2017_1396	Dartmouth	NA	Yes	No	Yes	Yes	No	U	2017	185	NA	NA	2	NA	NA	NA	NA	NA	NA	NA	NA	NA	NA	Source of origin	Dartmouth	NA	NA	NA	NA	NA	NA
MP_Tr2017_1415	Dartmouth	NA	Yes	No	Yes	Yes	No	U	2017	187	NA	NA	2	NA	NA	NA	NA	NA	NA	NA	NA	NA	NA	Source of origin	Dartmouth	NA	NA	NA	NA	NA	NA
MP_Tr2017_1439	Dartmouth	NA	Yes	No	Yes	Yes	No	U	2017	150	NA	NA	1	NA	NA	NA	NA	NA	NA	NA	NA	NA	NA	Source of origin	Dartmouth	NA	NA	NA	NA	NA	NA
MP_Tr2017_1308	Dartmouth	NA	Yes	No	Yes	Yes	No	U	2017	152	NA	NA	1	NA	NA	NA	NA	NA	NA	NA	NA	NA	NA	Source of origin	Dartmouth	NA	NA	NA	NA	NA	NA
MP_Tr2017_1317	Dartmouth	NA	Yes	No	Yes	Yes	No	U	2017	164	NA	NA	1	NA	NA	NA	NA	NA	NA	NA	NA	NA	NA	Source of origin	Dartmouth	NA	NA	NA	NA	NA	NA
MP_Tr2017_1331	Dartmouth	NA	Yes	No	Yes	Yes	No	U	2017	176	NA	NA	1	NA	NA	NA	NA	NA	NA	NA	NA	NA	NA	Source of origin	Dartmouth	NA	NA	NA	NA	NA	NA
MP_Tr2017_1344	Dartmouth	NA	Yes	No	Yes	Yes	No	U	2017	167	NA	NA	1	NA	NA	NA	NA	NA	NA	NA	NA	NA	NA	Source of origin	Dartmouth	NA	NA	NA	NA	NA	NA
MP_Tr2017_1358	Dartmouth	NA	Yes	No	Yes	Yes	No	U	2017	180	NA	NA	2	NA	NA	NA	NA	NA	NA	NA	NA	NA	NA	Source of origin	Dartmouth	NA	NA	NA	NA	NA	NA
MP_Tr2017_1371	Dartmouth	NA	Yes	No	Yes	Yes	No	U	2017	187	NA	NA	2	NA	NA	NA	NA	NA	NA	NA	NA	NA	NA	Source of origin	Dartmouth	NA	NA	NA	NA	NA	NA
MP_Tr2017_1397	Dartmouth	NA	Yes	No	Yes	Yes	No	U	2017	163	NA	NA	1	NA	NA	NA	NA	NA	NA	NA	NA	NA	NA	Source of origin	Dartmouth	NA	NA	NA	NA	NA	NA
MP_Tr2017_1296	Dartmouth	NA	Yes	No	Yes	Yes	No	U	2017	185	NA	NA	2	NA	NA	NA	NA	NA	NA	NA	NA	NA	NA	Source of origin	Dartmouth	NA	NA	NA	NA	NA	NA
MP_Tr2017_1416	Dartmouth	NA	Yes	No	Yes	Yes	No	U	2017	166	NA	NA	1	NA	NA	NA	NA	NA	NA	NA	NA	NA	NA	Source of origin	Dartmouth	NA	NA	NA	NA	NA	NA
MP_Tr2017_1447	Dartmouth	NA	Yes	No	Yes	Yes	No	U	2017	259	NA	NA	3	NA	NA	NA	NA	NA	NA	NA	NA	NA	NA	Source of origin	Dartmouth	NA	NA	NA	NA	NA	NA
MP_Tr2017_1309	Dartmouth	NA	Yes	No	Yes	Yes	No	U	2017	190	NA	NA	2	NA	NA	NA	NA	NA	NA	NA	NA	NA	NA	Source of origin	Dartmouth	NA	NA	NA	NA	NA	NA
MP_Tr2017_1319	Dartmouth	NA	Yes	No	Yes	Yes	No	U	2017	152	NA	NA	1	NA	NA	NA	NA	NA	NA	NA	NA	NA	NA	Source of origin	Dartmouth	NA	NA	NA	NA	NA	NA
MP_Tr2017_1346	Dartmouth	NA	Yes	No	Yes	Yes	No	U	2017	182	NA	NA	2	NA	NA	NA	NA	NA	NA	NA	NA	NA	NA	Source of origin	Dartmouth	NA	NA	NA	NA	NA	NA
MP_Tr2017_1359	Dartmouth	NA	Yes	No	Yes	Yes	No	U	2017	168	NA	NA	1	NA	NA	NA	NA	NA	NA	NA	NA	NA	NA	Source of origin	Dartmouth	NA	NA	NA	NA	NA	NA
MP_Tr2017_1372	Dartmouth	NA	Yes	No	Yes	Yes	No	U	2017	194	NA	NA	2	NA	NA	NA	NA	NA	NA	NA	NA	NA	NA	Source of origin	Dartmouth	NA	NA	NA	NA	NA	NA
MP_Tr2017_1385	Dartmouth	NA	Yes	No	Yes	Yes	No	U	2017	204	NA	NA	2	NA	NA	NA	NA	NA	NA	NA	NA	NA	NA	Source of origin	Dartmouth	NA	NA	NA	NA	NA	NA
MP_Tr2017_1398	Dartmouth	NA	Yes	No	Yes	Yes	No	U	2017	152	NA	NA	1	NA	NA	NA	NA	NA	NA	NA	NA	NA	NA	Source of origin	Dartmouth	NA	NA	NA	NA	NA	NA
MP_Tr2017_1297	Dartmouth	NA	Yes	No	Yes	Yes	No	U	2017	166	NA	NA	1	NA	NA	NA	NA	NA	NA	NA	NA	NA	NA	Source of origin	Dartmouth	NA	NA	NA	NA	NA	NA
MP_Tr2017_1451	Dartmouth	NA	Yes	No	Yes	Yes	No	U	2017	205	NA	NA	2	NA	NA	NA	NA	NA	NA	NA	NA	NA	NA	Source of origin	Dartmouth	NA	NA	NA	NA	NA	NA
MP_Tr2017_1310	Dartmouth	NA	Yes	No	Yes	Yes	No	U	2017	154	NA	NA	1	NA	NA	NA	NA	NA	NA	NA	NA	NA	NA	Source of origin	Dartmouth	NA	NA	NA	NA	NA	NA
MP_Tr2017_1333	Dartmouth	NA	Yes	No	Yes	Yes	No	U	2017	162	NA	NA	1	NA	NA	NA	NA	NA	NA	NA	NA	NA	NA	Source of origin	Dartmouth	NA	NA	NA	NA	NA	NA
MP_Tr2017_1351	Dartmouth	NA	Yes	No	Yes	Yes	No	U	2017	167	NA	NA	1	NA	NA	NA	NA	NA	NA	NA	NA	NA	NA	Source of origin	Dartmouth	NA	NA	NA	NA	NA	NA
MP_Tr2017_1360	Dartmouth	NA	Yes	No	Yes	Yes	No	U	2017	152	NA	NA	1	NA	NA	NA	NA	NA	NA	NA	NA	NA	NA	Source of origin	Dartmouth	NA	NA	NA	NA	NA	NA
MP_Tr2017_1373	Dartmouth	NA	Yes	No	Yes	Yes	No	U	2017	194	NA	NA	2	NA	NA	NA	NA	NA	NA	NA	NA	NA	NA	Source of origin	Dartmouth	NA	NA	NA	NA	NA	NA
MP_Tr2017_1386	Dartmouth	NA	Yes	No	Yes	Yes	No	U	2017	165	NA	NA	1	NA	NA	NA	NA	NA	NA	NA	NA	NA	NA	Source of origin	Dartmouth	NA	NA	NA	NA	NA	NA
MP_Tr2017_1399	Dartmouth	NA	Yes	No	Yes	Yes	No	U	2017	150	NA	NA	1	NA	NA	NA	NA	NA	NA	NA	NA	NA	NA	Source of origin	Dartmouth	NA	NA	NA	NA	NA	NA
MP_Tr2017_1492	Dartmouth	NA	Yes	No	Yes	Yes	No	U	2017	152	NA	NA	1	NA	NA	NA	NA	NA	NA	NA	NA	NA	NA	Source of origin	Dartmouth	NA	NA	NA	NA	NA	NA
MP_Tr2017_1527	Dartmouth	NA	Yes	No	Yes	Yes	No	U	2017	168	NA	NA	1	NA	NA	NA	NA	NA	NA	NA	NA	NA	NA	Source of origin	Dartmouth	NA	NA	NA	NA	NA	NA
MP_Tr2017_1556	Dartmouth	NA	Yes	No	Yes	Yes	No	U	2017	183	NA	NA	2	NA	NA	NA	NA	NA	NA	NA	NA	NA	NA	Source of origin	Dartmouth	NA	NA	NA	NA	NA	NA
MP_Tr2017_1594	Dartmouth	NA	Yes	No	Yes	Yes	No	U	2017	153	NA	NA	1	NA	NA	NA	NA	NA	NA	NA	NA	NA	NA	Source of origin	Dartmouth	NA	NA	NA	NA	NA	NA
MP_Tr2017_1663	Dartmouth	NA	Yes	No	Yes	Yes	No	U	2017	192	NA	NA	2	NA	NA	NA	NA	NA	NA	NA	NA	NA	NA	Source of origin	Dartmouth	NA	NA	NA	NA	NA	NA
MP_Tr2017_1726	Dartmouth	NA	Yes	No	Yes	Yes	No	U	2017	360	NA	NA	>4	NA	NA	NA	NA	NA	NA	NA	NA	NA	NA	Source of origin	Dartmouth	NA	NA	NA	NA	NA	NA
MP_Tr2017_1498	Dartmouth	NA	Yes	No	Yes	Yes	No	U	2017	172	NA	NA	1	NA	NA	NA	NA	NA	NA	NA	NA	NA	NA	Source of origin	Dartmouth	NA	NA	NA	NA	NA	NA
MP_Tr2017_1540	Dartmouth	NA	Yes	No	Yes	Yes	No	U	2017	280	NA	NA	3	NA	NA	NA	NA	NA	NA	NA	NA	NA	NA	Source of origin	Dartmouth	NA	NA	NA	NA	NA	NA
MP_Tr2017_1558	Dartmouth	NA	Yes	No	Yes	Yes	No	U	2017	154	NA	NA	1	NA	NA	NA	NA	NA	NA	NA	NA	NA	NA	Source of origin	Dartmouth	NA	NA	NA	NA	NA	NA
MP_Tr2017_1601	Dartmouth	NA	Yes	No	Yes	Yes	No	U	2017	198	NA	NA	2	NA	NA	NA	NA	NA	NA	NA	NA	NA	NA	Source of origin	Dartmouth	NA	NA	NA	NA	NA	NA
MP_Tr2017_1677	Dartmouth	NA	Yes	No	Yes	Yes	No	U	2017	245	NA	NA	3	NA	NA	NA	NA	NA	NA	NA	NA	NA	NA	Source of origin	Dartmouth	NA	NA	NA	NA	NA	NA
MP_Tr2017_1727	Dartmouth	NA	Yes	No	Yes	Yes	No	U	2017	183	NA	NA	2	NA	NA	NA	NA	NA	NA	NA	NA	NA	NA	Source of origin	Dartmouth	NA	NA	NA	NA	NA	NA
MP_Tr2017_1499	Dartmouth	NA	Yes	No	Yes	Yes	No	U	2017	194	NA	NA	2	NA	NA	NA	NA	NA	NA	NA	NA	NA	NA	Source of origin	Dartmouth	NA	NA	NA	NA	NA	NA
MP_Tr2017_1544	Dartmouth	NA	Yes	No	Yes	Yes	No	U	2017	251	NA	NA	3	NA	NA	NA	NA	NA	NA	NA	NA	NA	NA	Source of origin	Dartmouth	NA	NA	NA	NA	NA	NA
MP_Tr2017_1560	Dartmouth	NA	Yes	No	Yes	Yes	No	U	2017	197	NA	NA	2	NA	NA	NA	NA	NA	NA	NA	NA	NA	NA	Source of origin	Dartmouth	NA	NA	NA	NA	NA	NA
MP_Tr2017_1605	Dartmouth	NA	Yes	No	Yes	Yes	No	U	2017	389	NA	NA	>4	NA	NA	NA	NA	NA	NA	NA	NA	NA	NA	Source of origin	Dartmouth	NA	NA	NA	NA	NA	NA
MP_Tr2017_1681	Dartmouth	NA	Yes	No	Yes	Yes	No	U	2017	156	NA	NA	1	NA	NA	NA	NA	NA	NA	NA	NA	NA	NA	Source of origin	Dartmouth	NA	NA	NA	NA	NA	NA
MP_Tr2017_1728	Dartmouth	NA	Yes	No	Yes	Yes	No	U	2017	324	NA	NA	>4	NA	NA	NA	NA	NA	NA	NA	NA	NA	NA	Source of origin	Dartmouth	NA	NA	NA	NA	NA	NA
MP_Tr2017_1500	Dartmouth	NA	Yes	No	Yes	Yes	No	U	2017	158	NA	NA	1	NA	NA	NA	NA	NA	NA	NA	NA	NA	NA	Source of origin	Dartmouth	NA	NA	NA	NA	NA	NA
MP_Tr2017_1545	Dartmouth	NA	Yes	No	Yes	Yes	No	U	2017	235	NA	NA	3	NA	NA	NA	NA	NA	NA	NA	NA	NA	NA	Source of origin	Dartmouth	NA	NA	NA	NA	NA	NA
MP_Tr2017_1577	Dartmouth	NA	Yes	No	Yes	Yes	No	U	2017	165	NA	NA	1	NA	NA	NA	NA	NA	NA	NA	NA	NA	NA	Source of origin	Dartmouth	NA	NA	NA	NA	NA	NA
MP_Tr2017_1625	Dartmouth	NA	Yes	No	Yes	Yes	No	U	2017	179	NA	NA	2	NA	NA	NA	NA	NA	NA	NA	NA	NA	NA	Source of origin	Dartmouth	NA	NA	NA	NA	NA	NA
MP_Tr2017_1685	Dartmouth	NA	Yes	No	Yes	Yes	No	U	2017	156	NA	NA	1	NA	NA	NA	NA	NA	NA	NA	NA	NA	NA	Source of origin	Dartmouth	NA	NA	NA	NA	NA	NA
MP_Tr2017_1581	Dartmouth	NA	Yes	No	Yes	Yes	No	U	2017	242	NA	NA	3	NA	NA	NA	NA	NA	NA	NA	NA	NA	NA	Source of origin	Dartmouth	NA	NA	NA	NA	NA	NA
MP_Tr2017_1631	Dartmouth	NA	Yes	No	Yes	Yes	No	U	2017	150	NA	NA	1	NA	NA	NA	NA	NA	NA	NA	NA	NA	NA	Source of origin	Dartmouth	NA	NA	NA	NA	NA	NA
MP_Tr2017_1700	Dartmouth	NA	Yes	No	Yes	Yes	No	U	2017	208	NA	NA	2	NA	NA	NA	NA	NA	NA	NA	NA	NA	NA	Source of origin	Dartmouth	NA	NA	NA	NA	NA	NA
MP_Tr2017_1730	Dartmouth	NA	Yes	No	Yes	Yes	No	U	2017	210	NA	NA	2	NA	NA	NA	NA	NA	NA	NA	NA	NA	NA	Source of origin	Dartmouth	NA	NA	NA	NA	NA	NA
MP_Tr2017_1512	Dartmouth	NA	Yes	No	Yes	Yes	No	U	2017	194	NA	NA	2	NA	NA	NA	NA	NA	NA	NA	NA	NA	NA	Source of origin	Dartmouth	NA	NA	NA	NA	NA	NA
MP_Tr2017_1547	Dartmouth	NA	Yes	No	Yes	Yes	No	U	2017	189	NA	NA	2	NA	NA	NA	NA	NA	NA	NA	NA	NA	NA	Source of origin	Dartmouth	NA	NA	NA	NA	NA	NA
MP_Tr2017_1582	Dartmouth	NA	Yes	No	Yes	Yes	No	U	2017	280	NA	NA	3	NA	NA	NA	NA	NA	NA	NA	NA	NA	NA	Source of origin	Dartmouth	NA	NA	NA	NA	NA	NA
MP_Tr2017_1644	Dartmouth	NA	Yes	No	Yes	Yes	No	U	2017	216	NA	NA	2	NA	NA	NA	NA	NA	NA	NA	NA	NA	NA	Source of origin	Dartmouth	NA	NA	NA	NA	NA	NA
MP_Tr2017_1706	Dartmouth	NA	Yes	No	Yes	Yes	No	U	2017	249	NA	NA	3	NA	NA	NA	NA	NA	NA	NA	NA	NA	NA	Source of origin	Dartmouth	NA	NA	NA	NA	NA	NA
MP_Tr2017_1732	Dartmouth	NA	Yes	No	Yes	Yes	No	U	2017	152	NA	NA	1	NA	NA	NA	NA	NA	NA	NA	NA	NA	NA	Source of origin	Dartmouth	NA	NA	NA	NA	NA	NA
MP_Tr2017_1548	Dartmouth	NA	Yes	No	Yes	Yes	No	U	2017	176	NA	NA	1	NA	NA	NA	NA	NA	NA	NA	NA	NA	NA	Source of origin	Dartmouth	NA	NA	NA	NA	NA	NA
MP_Tr2017_1583	Dartmouth	NA	Yes	No	Yes	Yes	No	U	2017	215	NA	NA	2	NA	NA	NA	NA	NA	NA	NA	NA	NA	NA	Source of origin	Dartmouth	NA	NA	NA	NA	NA	NA
MP_Tr2017_1660	Dartmouth	NA	Yes	No	Yes	Yes	No	U	2017	189	NA	NA	2	NA	NA	NA	NA	NA	NA	NA	NA	NA	NA	Source of origin	Dartmouth	NA	NA	NA	NA	NA	NA
MP_Tr2017_1707	Dartmouth	NA	Yes	No	Yes	Yes	No	U	2017	211	NA	NA	2	NA	NA	NA	NA	NA	NA	NA	NA	NA	NA	Source of origin	Dartmouth	NA	NA	NA	NA	NA	NA
MP_Tr2017_1736	Dartmouth	NA	Yes	No	Yes	Yes	No	U	2017	153	NA	NA	1	NA	NA	NA	NA	NA	NA	NA	NA	NA	NA	Source of origin	Dartmouth	NA	NA	NA	NA	NA	NA
MP_Tr2017_1519	Dartmouth	NA	Yes	No	Yes	Yes	No	U	2017	164	NA	NA	1	NA	NA	NA	NA	NA	NA	NA	NA	NA	NA	Source of origin	Dartmouth	NA	NA	NA	NA	NA	NA
MP_Tr2017_1550	Dartmouth	NA	Yes	No	Yes	Yes	No	U	2017	201	NA	NA	2	NA	NA	NA	NA	NA	NA	NA	NA	NA	NA	Source of origin	Dartmouth	NA	NA	NA	NA	NA	NA
MP_Tr2017_1591	Dartmouth	NA	Yes	No	Yes	Yes	No	U	2017	168	NA	NA	1	NA	NA	NA	NA	NA	NA	NA	NA	NA	NA	Source of origin	Dartmouth	NA	NA	NA	NA	NA	NA
MP_Tr2017_1662	Dartmouth	NA	Yes	No	Yes	Yes	No	U	2017	151	NA	NA	1	NA	NA	NA	NA	NA	NA	NA	NA	NA	NA	Source of origin	Dartmouth	NA	NA	NA	NA	NA	NA
MP_Tr2017_1708	Dartmouth	NA	Yes	No	Yes	Yes	No	U	2017	184	NA	NA	2	NA	NA	NA	NA	NA	NA	NA	NA	NA	NA	Source of origin	Dartmouth	NA	NA	NA	NA	NA	NA
MP_C208	Dartmouth	NA	Yes	No	Yes	Yes	No	U	2014	398	NA	NA	>4	NA	NA	NA	NA	NA	NA	NA	NA	NA	NA	Source of origin	Dartmouth	NA	NA	NA	NA	NA	NA
MP_C216	Dartmouth	NA	Yes	No	Yes	Yes	No	U	2014	310	NA	NA	>4	NA	NA	NA	NA	NA	NA	NA	NA	NA	NA	Source of origin	Dartmouth	NA	NA	NA	NA	NA	NA
MP_C239	Dartmouth	NA	Yes	No	Yes	Yes	No	U	2014	335	NA	NA	>4	NA	NA	NA	NA	NA	NA	NA	NA	NA	NA	Source of origin	Dartmouth	NA	NA	NA	NA	NA	NA
MP_Tr2015_846	Dartmouth	NA	Yes	No	Yes	Yes	No	U	2016	189	NA	NA	2	NA	NA	NA	NA	NA	NA	NA	NA	NA	NA	Source of origin	Dartmouth	NA	NA	NA	NA	NA	NA
MP_Tr2016_860	Dartmouth	NA	Yes	No	Yes	Yes	No	U	2016	222	NA	NA	2	NA	NA	NA	NA	NA	NA	NA	NA	NA	NA	Source of origin	Dartmouth	NA	NA	NA	NA	NA	NA
MP_Tr2016_1034	Dartmouth	NA	Yes	No	Yes	Yes	No	U	2016	222	NA	NA	2	NA	NA	NA	NA	NA	NA	NA	NA	NA	NA	Source of origin	Dartmouth	NA	NA	NA	NA	NA	NA
MP_C209	Dartmouth	NA	Yes	No	Yes	Yes	No	U	2014	375	NA	NA	>4	NA	NA	NA	NA	MP_OV056	NA	NA	NA	NA	NA	Source of origin	Dartmouth	NA	NA	NA	NA	NA	NA
MP_C217	Dartmouth	NA	Yes	No	Yes	Yes	No	U	2014	330	NA	NA	>4	NA	NA	NA	NA	NA	NA	NA	NA	NA	NA	Source of origin	Dartmouth	NA	NA	NA	NA	NA	NA
MP_C240	Dartmouth	NA	Yes	No	Yes	Yes	No	U	2014	346	NA	NA	>4	NA	NA	NA	NA	NA	NA	NA	NA	NA	NA	Source of origin	Dartmouth	NA	NA	NA	NA	NA	NA
MP_Tr2015_839	Dartmouth	NA	Yes	No	Yes	Yes	No	U	2016	315	NA	NA	>4	NA	NA	NA	NA	NA	NA	NA	NA	NA	NA	Source of origin	Dartmouth	NA	NA	NA	NA	NA	NA
MP_Tr2015_847	Dartmouth	NA	Yes	No	Yes	Yes	No	U	2016	236	NA	NA	3	NA	NA	NA	NA	NA	NA	NA	NA	NA	NA	Source of origin	Dartmouth	NA	NA	NA	NA	NA	NA
MP_Tr2016_861	Dartmouth	NA	Yes	No	Yes	Yes	No	U	2016	256	NA	NA	3	NA	NA	NA	NA	NA	NA	NA	NA	NA	NA	Source of origin	Dartmouth	NA	NA	NA	NA	NA	NA
MP_Tr2016_1041	Dartmouth	NA	Yes	No	Yes	Yes	No	U	2016	238	NA	NA	3	NA	NA	NA	NA	NA	NA	NA	NA	NA	NA	Source of origin	Dartmouth	NA	NA	NA	NA	NA	NA
MP_C210	Dartmouth	NA	Yes	No	Yes	Yes	No	U	2014	382	NA	NA	>4	NA	NA	NA	NA	NA	NA	NA	NA	NA	NA	Source of origin	Dartmouth	NA	NA	NA	NA	NA	NA
MP_C218	Dartmouth	NA	Yes	No	Yes	Yes	No	U	2014	364	NA	NA	>4	NA	NA	NA	NA	NA	NA	NA	NA	NA	NA	Source of origin	Dartmouth	NA	NA	NA	NA	NA	NA
MP_C241	Dartmouth	NA	Yes	No	Yes	Yes	No	U	2014	308	NA	NA	>4	NA	NA	NA	NA	NA	NA	NA	NA	NA	NA	Source of origin	Dartmouth	NA	NA	NA	NA	NA	NA
MP_Tr2015_840	Dartmouth	NA	Yes	No	Yes	Yes	No	U	2016	297	NA	NA	>4	NA	NA	NA	NA	NA	NA	NA	NA	NA	NA	Source of origin	Dartmouth	NA	NA	NA	NA	NA	NA
MP_Tr2015_848	Dartmouth	NA	Yes	No	Yes	Yes	No	U	2016	202	NA	NA	2	NA	NA	NA	NA	NA	NA	NA	NA	NA	NA	Source of origin	Dartmouth	NA	NA	NA	NA	NA	NA
MP_Tr2016_1007	Dartmouth	NA	Yes	No	Yes	Yes	No	U	2016	195	NA	NA	2	NA	NA	NA	NA	NA	NA	NA	NA	NA	NA	Source of origin	Dartmouth	NA	NA	NA	NA	NA	NA
MP_C211	Dartmouth	NA	Yes	No	Yes	Yes	No	U	2014	380	NA	NA	>4	NA	NA	NA	NA	NA	NA	NA	NA	NA	NA	Source of origin	Dartmouth	NA	NA	NA	NA	NA	NA
MP_C219	Dartmouth	NA	Yes	No	Yes	Yes	No	U	2014	373	NA	NA	>4	NA	NA	NA	NA	NA	NA	NA	NA	NA	NA	Source of origin	Dartmouth	NA	NA	NA	NA	NA	NA
MP_C242	Dartmouth	NA	Yes	No	Yes	Yes	No	U	2014	380	NA	NA	>4	NA	NA	NA	NA	NA	NA	NA	NA	NA	NA	Source of origin	Dartmouth	NA	NA	NA	NA	NA	NA
MP_Tr2015_841	Dartmouth	NA	Yes	No	Yes	Yes	No	U	2016	325	NA	NA	>4	NA	NA	NA	NA	NA	NA	NA	NA	NA	NA	Source of origin	Dartmouth	NA	NA	NA	NA	NA	NA
MP_Tr2015_849	Dartmouth	NA	Yes	No	Yes	Yes	No	U	2016	221	NA	NA	2	NA	NA	NA	NA	NA	NA	NA	NA	NA	NA	Source of origin	Dartmouth	NA	NA	NA	NA	NA	NA
MP_Tr2016_1008	Dartmouth	NA	Yes	No	Yes	Yes	No	U	2016	180	NA	NA	2	NA	NA	NA	NA	NA	NA	NA	NA	NA	NA	Source of origin	Dartmouth	NA	NA	NA	NA	NA	NA
MP_C212	Dartmouth	NA	Yes	No	Yes	Yes	No	U	2014	376	NA	NA	>4	NA	NA	NA	NA	NA	NA	NA	NA	NA	NA	Source of origin	Dartmouth	NA	NA	NA	NA	NA	NA
MP_C220	Dartmouth	NA	Yes	No	Yes	Yes	No	U	2014	242	NA	NA	3	NA	NA	NA	NA	NA	NA	NA	NA	NA	NA	Source of origin	Dartmouth	NA	NA	NA	NA	NA	NA
MP_C243	Dartmouth	NA	Yes	No	Yes	Yes	No	U	2014	335	NA	NA	>4	NA	NA	NA	NA	NA	NA	NA	NA	NA	NA	Source of origin	Dartmouth	NA	NA	NA	NA	NA	NA
MP_Tr2015_842	Dartmouth	NA	Yes	No	Yes	Yes	No	U	2016	264	NA	NA	3	NA	NA	NA	NA	NA	NA	NA	NA	NA	NA	Source of origin	Dartmouth	NA	NA	NA	NA	NA	NA
MP_Tr2015_850	Dartmouth	NA	Yes	No	Yes	Yes	No	U	2016	231	NA	NA	2	NA	NA	NA	NA	NA	NA	NA	NA	NA	NA	Source of origin	Dartmouth	NA	NA	NA	NA	NA	NA
MP_Tr2016_1011	Dartmouth	NA	Yes	No	Yes	Yes	No	U	2016	186	NA	NA	2	NA	NA	NA	NA	NA	NA	NA	NA	NA	NA	Source of origin	Dartmouth	NA	NA	NA	NA	NA	NA
MP_C213	Dartmouth	NA	Yes	No	Yes	Yes	No	U	2014	397	NA	NA	>4	NA	NA	NA	NA	NA	NA	NA	NA	NA	NA	Source of origin	Dartmouth	NA	NA	NA	NA	NA	NA
MP_C221	Dartmouth	NA	Yes	No	Yes	Yes	No	U	2014	231	NA	NA	2	NA	NA	NA	NA	NA	NA	NA	NA	NA	NA	Source of origin	Dartmouth	NA	NA	NA	NA	NA	NA
MP_C244	Dartmouth	NA	Yes	No	Yes	Yes	No	U	2014	368	NA	NA	>4	NA	NA	NA	NA	NA	NA	NA	NA	NA	NA	Source of origin	Dartmouth	NA	NA	NA	NA	NA	NA
MP_Tr2015_843	Dartmouth	NA	Yes	No	Yes	Yes	No	U	2016	246	NA	NA	3	NA	NA	NA	NA	NA	NA	NA	NA	NA	NA	Source of origin	Dartmouth	NA	NA	NA	NA	NA	NA
MP_Tr2016_851	Dartmouth	NA	Yes	No	Yes	Yes	No	U	2016	194	NA	NA	2	NA	NA	NA	NA	NA	NA	NA	NA	NA	NA	Source of origin	Dartmouth	NA	NA	NA	NA	NA	NA
MP_Tr2016_1014	Dartmouth	NA	Yes	No	Yes	Yes	No	U	2016	205	NA	NA	2	NA	NA	NA	NA	NA	NA	NA	NA	NA	NA	Source of origin	Dartmouth	NA	NA	NA	NA	NA	NA
MP_C214	Dartmouth	NA	Yes	No	Yes	Yes	No	U	2014	367	NA	NA	>4	NA	NA	NA	NA	NA	NA	NA	NA	NA	NA	Source of origin	Dartmouth	NA	NA	NA	NA	NA	NA
MP_C222	Dartmouth	NA	Yes	No	Yes	Yes	No	U	2014	197	NA	NA	2	NA	NA	NA	NA	NA	NA	NA	NA	NA	NA	Source of origin	Dartmouth	NA	NA	NA	NA	NA	NA
MP_C245	Dartmouth	NA	Yes	No	Yes	Yes	No	U	2014	208	NA	NA	2	NA	NA	NA	NA	NA	NA	NA	NA	NA	NA	Source of origin	Dartmouth	NA	NA	NA	NA	NA	NA
MP_Tr2016_852	Dartmouth	NA	Yes	No	Yes	Yes	No	U	2016	192	NA	NA	2	NA	NA	NA	NA	NA	NA	NA	NA	NA	NA	Source of origin	Dartmouth	NA	NA	NA	NA	NA	NA
MP_Tr2016_1032	Dartmouth	NA	Yes	No	Yes	Yes	No	U	2016	222	NA	NA	2	NA	NA	NA	NA	NA	NA	NA	NA	NA	NA	Source of origin	Dartmouth	NA	NA	NA	NA	NA	NA
MP_C215	Dartmouth	NA	Yes	No	Yes	Yes	No	U	2014	383	NA	NA	>4	NA	NA	NA	NA	NA	NA	NA	NA	NA	NA	Source of origin	Dartmouth	NA	NA	NA	NA	NA	NA
MP_C238	Dartmouth	NA	Yes	No	Yes	Yes	No	U	2014	352	NA	NA	>4	NA	NA	NA	NA	NA	NA	NA	NA	NA	NA	Source of origin	Dartmouth	NA	NA	NA	NA	NA	NA
MP_C246	Dartmouth	NA	Yes	No	Yes	Yes	No	U	2014	315	NA	NA	>4	NA	NA	NA	NA	NA	NA	NA	NA	NA	NA	Source of origin	Dartmouth	NA	NA	NA	NA	NA	NA
MP_Tr2015_845	Dartmouth	NA	Yes	No	Yes	Yes	No	U	2016	377	NA	NA	>4	NA	NA	NA	NA	NA	NA	NA	NA	NA	NA	Source of origin	Dartmouth	NA	NA	NA	NA	NA	NA
MP_Tr2016_859	Dartmouth	NA	Yes	No	Yes	Yes	No	U	2016	223	NA	NA	2	NA	NA	NA	NA	NA	NA	NA	NA	NA	NA	Source of origin	Dartmouth	NA	NA	NA	NA	NA	NA
MP_Tr2016_1033	Dartmouth	NA	Yes	No	Yes	Yes	No	U	2016	217	NA	NA	2	NA	NA	NA	NA	NA	NA	NA	NA	NA	NA	Source of origin	Dartmouth	NA	NA	NA	NA	NA	NA
MP_C253	Dartmouth	NA	Yes	No	Yes	Yes	No	U	2014	168	NA	NA	1	NA	NA	NA	NA	NA	NA	NA	NA	NA	NA	Source of origin	Dartmouth	NA	NA	NA	NA	NA	NA
MP_Tr2014_054	Dartmouth	NA	Yes	No	Yes	Yes	No	U	2014	132	NA	NA	1	NA	NA	NA	NA	NA	NA	NA	NA	NA	NA	Source of origin	Dartmouth	NA	NA	NA	NA	NA	NA
MP_C224	Dartmouth	NA	Yes	No	Yes	Yes	No	U	2014	148	NA	NA	1	NA	NA	NA	NA	NA	NA	NA	NA	NA	NA	Source of origin	Dartmouth	NA	NA	NA	NA	NA	NA
MP_C254	Dartmouth	NA	Yes	No	Yes	Yes	No	U	2014	147	NA	NA	1	NA	NA	NA	NA	NA	NA	NA	NA	NA	NA	Source of origin	Dartmouth	NA	NA	NA	NA	NA	NA
MP_Tr2016_853	Dartmouth	NA	Yes	No	Yes	Yes	No	U	2016	162	NA	NA	1	NA	NA	NA	NA	NA	NA	NA	NA	NA	NA	Source of origin	Dartmouth	NA	NA	NA	NA	NA	NA
MP_C225	Dartmouth	NA	Yes	No	Yes	Yes	No	U	2014	147	NA	NA	1	NA	NA	NA	NA	NA	NA	NA	NA	NA	NA	Source of origin	Dartmouth	NA	NA	NA	NA	NA	NA
MP_C268	Dartmouth	NA	Yes	No	Yes	Yes	No	U	2014	150	NA	NA	1	NA	NA	NA	NA	NA	NA	NA	NA	NA	NA	Source of origin	Dartmouth	NA	NA	NA	NA	NA	NA
MP_Tr2015_678	Dartmouth	NA	Yes	No	Yes	Yes	No	U	2016	191	NA	NA	2	NA	NA	NA	NA	NA	NA	NA	NA	NA	NA	Source of origin	Dartmouth	NA	NA	NA	NA	NA	NA
MP_C227	Dartmouth	NA	Yes	No	Yes	Yes	No	U	2014	166	NA	NA	1	NA	NA	NA	NA	NA	NA	NA	NA	NA	NA	Source of origin	Dartmouth	NA	NA	NA	NA	NA	NA
MP_C287	Dartmouth	NA	Yes	No	Yes	Yes	No	U	2014	128	NA	NA	1	NA	NA	NA	NA	NA	NA	NA	NA	NA	NA	Source of origin	Dartmouth	NA	NA	NA	NA	NA	NA
MP_C232	Dartmouth	NA	Yes	No	Yes	Yes	No	U	2014	143	NA	NA	1	NA	NA	NA	NA	NA	NA	NA	NA	NA	NA	Source of origin	Dartmouth	NA	NA	NA	NA	NA	NA
MP_Tr2014_126	Dartmouth	NA	Yes	No	Yes	Yes	No	U	2014	148	NA	NA	1	NA	NA	NA	NA	NA	NA	NA	NA	NA	NA	Source of origin	Dartmouth	NA	NA	NA	NA	NA	NA
MP_C237	Dartmouth	NA	Yes	No	Yes	Yes	No	U	2014	142	NA	NA	1	NA	NA	NA	NA	NA	NA	NA	NA	NA	NA	Source of origin	Dartmouth	NA	NA	NA	NA	NA	NA
MP_Tr2014_038	Dartmouth	NA	Yes	No	Yes	Yes	No	U	2014	126	NA	NA	1	NA	NA	NA	NA	NA	NA	NA	NA	NA	NA	Source of origin	Dartmouth	NA	NA	NA	NA	NA	NA
MP_C251	Dartmouth	NA	Yes	No	Yes	Yes	No	U	2014	196	NA	NA	2	NA	NA	NA	NA	NA	NA	NA	NA	NA	NA	Source of origin	Dartmouth	NA	NA	NA	NA	NA	NA
MP_Tr2014_004	Dartmouth	NA	Yes	No	Yes	Yes	No	U	2014	60	NA	NA	0	NA	NA	NA	NA	NA	NA	NA	NA	NA	NA	Source of origin	Dartmouth	NA	NA	NA	NA	NA	NA
MP_C252	Dartmouth	NA	Yes	No	Yes	Yes	No	U	2014	125	NA	NA	1	NA	NA	NA	NA	NA	NA	NA	NA	NA	NA	Source of origin	Dartmouth	NA	NA	NA	NA	NA	NA
MP_Tr2014_053	Dartmouth	NA	Yes	No	Yes	Yes	No	U	2014	124	NA	NA	1	NA	NA	NA	NA	NA	NA	NA	NA	NA	NA	Source of origin	Dartmouth	NA	NA	NA	NA	NA	NA
MP_Tr2015_277	Dartmouth	NA	Yes	No	No (missing >25% loci)	Yes	No	U	2015	91	NA	NA	0	NA	NA	NA	NA	NA	NA	NA	NA	NA	NA	Source of origin	Dartmouth	NA	NA	NA	NA	NA	NA
MP_Tr2015_238	Dartmouth	NA	Yes	No	No (missing >25% loci)	Yes	No	U	2015	107	NA	NA	0	NA	NA	NA	NA	NA	NA	NA	NA	NA	NA	Source of origin	Dartmouth	NA	NA	NA	NA	NA	NA
MP_Tr2015_416	Dartmouth	NA	Yes	No	No (missing >25% loci)	Yes	No	U	2015	145	NA	NA	1	NA	NA	NA	NA	NA	NA	NA	NA	NA	NA	Source of origin	Dartmouth	NA	NA	NA	NA	NA	NA
MP_Tr2015_739	Dartmouth	NA	Yes	No	No (missing >25% loci)	Yes	No	U	2016	148	NA	NA	1	NA	NA	NA	NA	NA	NA	NA	NA	NA	NA	Source of origin	Dartmouth	NA	NA	NA	NA	NA	NA
MP_Tr2015_692	Dartmouth	NA	Yes	No	No (missing >25% loci)	Yes	No	U	2016	146	NA	NA	1	NA	NA	NA	NA	NA	NA	NA	NA	NA	NA	Source of origin	Dartmouth	NA	NA	NA	NA	NA	NA
MP_Tr2015_724	Dartmouth	NA	Yes	No	No (missing >25% loci)	Yes	No	U	2016	172	NA	NA	1	NA	NA	NA	NA	NA	NA	NA	NA	NA	NA	Source of origin	Dartmouth	NA	NA	NA	NA	NA	NA
MP_Tr2015_725	Dartmouth	NA	Yes	No	No (missing >25% loci)	Yes	No	U	2016	139	NA	NA	1	NA	NA	NA	NA	NA	NA	NA	NA	NA	NA	Source of origin	Dartmouth	NA	NA	NA	NA	NA	NA
MP_Tr2015_769	Dartmouth	NA	Yes	No	No (missing >25% loci)	Yes	No	U	2016	400	NA	NA	>4	NA	NA	NA	NA	NA	NA	NA	NA	NA	NA	Source of origin	Dartmouth	NA	NA	NA	NA	NA	NA
MP_Tr2015_779	Dartmouth	NA	Yes	No	No (missing >25% loci)	Yes	No	U	2016	162	NA	NA	1	NA	NA	NA	NA	NA	NA	NA	NA	NA	NA	Source of origin	Dartmouth	NA	NA	NA	NA	NA	NA
MP_Tr2015_772	Dartmouth	NA	Yes	No	No (missing >25% loci)	Yes	No	U	2016	308	NA	NA	>4	NA	NA	NA	NA	NA	NA	NA	NA	NA	NA	Source of origin	Dartmouth	NA	NA	NA	NA	NA	NA
MP_Tr2017_1067	Dartmouth	NA	Yes	No	No (missing >25% loci)	Yes	No	U	2017	181	NA	NA	2	NA	NA	NA	NA	NA	NA	NA	NA	NA	NA	Source of origin	Dartmouth	NA	NA	NA	NA	NA	NA
MP_Tr2017_1068	Dartmouth	NA	Yes	No	No (missing >25% loci)	Yes	No	U	2017	175	NA	NA	1	NA	NA	NA	NA	NA	NA	NA	NA	NA	NA	Source of origin	Dartmouth	NA	NA	NA	NA	NA	NA
MP_Tr2017_1069	Dartmouth	NA	Yes	No	No (missing >25% loci)	Yes	No	U	2017	196	NA	NA	2	NA	NA	NA	NA	NA	NA	NA	NA	NA	NA	Source of origin	Dartmouth	NA	NA	NA	NA	NA	NA
MP_Tr2015_815	Dartmouth	NA	Yes	No	No (missing >25% loci)	Yes	No	U	2016	123	NA	NA	1	NA	NA	NA	NA	NA	NA	NA	NA	NA	NA	Source of origin	Dartmouth	NA	NA	NA	NA	NA	NA
MP_CBR120	Dartmouth	NA	Yes	No	No (missing >25% loci)	Yes	No	F	2015	425	NA	NA	>4	NA	NA	NA	NA	NA	NA	NA	NA	NA	NA	Source of origin	Dartmouth	NA	NA	NA	NA	NA	NA
MP_Tr2017_1072	Dartmouth	NA	Yes	No	No (missing >25% loci)	Yes	No	U	2017	172	NA	NA	1	NA	NA	NA	NA	NA	NA	NA	NA	NA	NA	Source of origin	Dartmouth	NA	NA	NA	NA	NA	NA
MP_Tr2017_1073	Dartmouth	NA	Yes	No	No (missing >25% loci)	Yes	No	U	2017	162	NA	NA	1	NA	NA	NA	NA	NA	NA	NA	NA	NA	NA	Source of origin	Dartmouth	NA	NA	NA	NA	NA	NA
MP_Tr2017_1095	Dartmouth	NA	Yes	No	No (missing >25% loci)	Yes	No	U	2017	172	NA	NA	1	NA	NA	NA	NA	NA	NA	NA	NA	NA	NA	Source of origin	Dartmouth	NA	NA	NA	NA	NA	NA
MP_Tr2017_1190	Dartmouth	NA	Yes	No	No (missing >25% loci)	Yes	No	U	2017	201	NA	NA	2	NA	NA	NA	NA	NA	NA	NA	NA	NA	NA	Source of origin	Dartmouth	NA	NA	NA	NA	NA	NA
MP_Tr2017_1200	Dartmouth	NA	Yes	No	No (missing >25% loci)	Yes	No	U	2017	210	NA	NA	2	NA	NA	NA	NA	NA	NA	NA	NA	NA	NA	Source of origin	Dartmouth	NA	NA	NA	NA	NA	NA
MP_Tr2017_1181	Dartmouth	NA	Yes	No	No (missing >25% loci)	Yes	No	U	2017	183	NA	NA	2	NA	NA	NA	NA	NA	NA	NA	NA	NA	NA	Source of origin	Dartmouth	NA	NA	NA	NA	NA	NA
MP_Tr2017_1203	Dartmouth	NA	Yes	No	No (missing >25% loci)	Yes	No	U	2017	162	NA	NA	1	NA	NA	NA	NA	NA	NA	NA	NA	NA	NA	Source of origin	Dartmouth	NA	NA	NA	NA	NA	NA
MP_Tr2017_1204	Dartmouth	NA	Yes	No	No (missing >25% loci)	Yes	No	U	2017	184	NA	NA	2	NA	NA	NA	NA	NA	NA	NA	NA	NA	NA	Source of origin	Dartmouth	NA	NA	NA	NA	NA	NA
MP_Tr2017_1104	Dartmouth	NA	Yes	No	No (missing >25% loci)	Yes	No	U	2017	214	NA	NA	2	NA	NA	NA	NA	NA	NA	NA	NA	NA	NA	Source of origin	Dartmouth	NA	NA	NA	NA	NA	NA
MP_Tr2017_1277	Dartmouth	NA	Yes	No	No (missing >25% loci)	Yes	No	U	2017	167	NA	NA	1	NA	NA	NA	NA	NA	NA	NA	NA	NA	NA	Source of origin	Dartmouth	NA	NA	NA	NA	NA	NA
MP_Tr2017_1288	Dartmouth	NA	Yes	No	No (missing >25% loci)	Yes	No	U	2017	195	NA	NA	2	NA	NA	NA	NA	NA	NA	NA	NA	NA	NA	Source of origin	Dartmouth	NA	NA	NA	NA	NA	NA
MP_Tr2017_1197	Dartmouth	NA	Yes	No	No (missing >25% loci)	Yes	No	U	2017	187	NA	NA	2	NA	NA	NA	NA	NA	NA	NA	NA	NA	NA	Source of origin	Dartmouth	NA	NA	NA	NA	NA	NA
MP_Tr2017_1206	Dartmouth	NA	Yes	No	No (missing >25% loci)	Yes	No	U	2017	221	NA	NA	2	NA	NA	NA	NA	NA	NA	NA	NA	NA	NA	Source of origin	Dartmouth	NA	NA	NA	NA	NA	NA
MP_Tr2017_1216	Dartmouth	NA	Yes	No	No (missing >25% loci)	Yes	No	U	2017	170	NA	NA	1	NA	NA	NA	NA	NA	NA	NA	NA	NA	NA	Source of origin	Dartmouth	NA	NA	NA	NA	NA	NA
MP_Tr2017_1188	Dartmouth	NA	Yes	No	No (missing >25% loci)	Yes	No	U	2017	290	NA	NA	>4	NA	NA	NA	NA	NA	NA	NA	NA	NA	NA	Source of origin	Dartmouth	NA	NA	NA	NA	NA	NA
MP_Tr2017_1208	Dartmouth	NA	Yes	No	No (missing >25% loci)	Yes	No	U	2017	161	NA	NA	1	NA	NA	NA	NA	NA	NA	NA	NA	NA	NA	Source of origin	Dartmouth	NA	NA	NA	NA	NA	NA
MP_Tr2017_1256	Dartmouth	NA	Yes	No	No (missing >25% loci)	Yes	No	U	2017	149	NA	NA	1	NA	NA	NA	NA	NA	NA	NA	NA	NA	NA	Source of origin	Dartmouth	NA	NA	NA	NA	NA	NA
MP_Tr2017_1367	Dartmouth	NA	Yes	No	No (missing >25% loci)	Yes	No	U	2017	235	NA	NA	3	NA	NA	NA	NA	NA	NA	NA	NA	NA	NA	Source of origin	Dartmouth	NA	NA	NA	NA	NA	NA
MP_Tr2017_1487	Dartmouth	NA	Yes	No	No (missing >25% loci)	Yes	No	U	2017	176	NA	NA	1	NA	NA	NA	NA	NA	NA	NA	NA	NA	NA	Source of origin	Dartmouth	NA	NA	NA	NA	NA	NA
MP_Tr2017_1383	Dartmouth	NA	Yes	No	No (missing >25% loci)	Yes	No	U	2017	154	NA	NA	1	NA	NA	NA	NA	NA	NA	NA	NA	NA	NA	Source of origin	Dartmouth	NA	NA	NA	NA	NA	NA
MP_Tr2017_1332	Dartmouth	NA	Yes	No	No (missing >25% loci)	Yes	No	U	2017	180	NA	NA	2	NA	NA	NA	NA	NA	NA	NA	NA	NA	NA	Source of origin	Dartmouth	NA	NA	NA	NA	NA	NA
MP_Tr2017_1417	Dartmouth	NA	Yes	No	No (missing >25% loci)	Yes	No	U	2017	168	NA	NA	1	NA	NA	NA	NA	NA	NA	NA	NA	NA	NA	Source of origin	Dartmouth	NA	NA	NA	NA	NA	NA
MP_Tr2017_1321	Dartmouth	NA	Yes	No	No (missing >25% loci)	Yes	No	U	2017	206	NA	NA	2	NA	NA	NA	NA	NA	NA	NA	NA	NA	NA	Source of origin	Dartmouth	NA	NA	NA	NA	NA	NA
MP_Tr2017_1511	Dartmouth	NA	Yes	No	No (missing >25% loci)	Yes	No	U	2017	228	NA	NA	2	NA	NA	NA	NA	NA	NA	NA	NA	NA	NA	Source of origin	Dartmouth	NA	NA	NA	NA	NA	NA
MP_CBR164	Dartmouth	NA	Yes	No	Yes	Yes	Yes	U	2016	392	NA	NA	>4	NA	NA	NA	NA	NA	NA	0.99	0.01	NA	NA	Source of origin	Dartmouth	NA	NA	NA	NA	NA	NA
MP_Tr2014_110	Dartmouth	NA	Yes	No	Yes	Yes	Yes	U	2014	181	NA	NA	2	NA	NA	NA	NA	NA	NA	0.994	0.006	NA	NA	Source of origin	Dartmouth	NA	NA	NA	NA	NA	NA
MP_Tr2014_077	Dartmouth	NA	Yes	No	Yes	Yes	Yes	U	2014	403	NA	NA	>4	NA	NA	NA	NA	NA	NA	0.987	0.013	NA	NA	Source of origin	Dartmouth	NA	NA	NA	NA	NA	NA
MP_Tr2014_040	Dartmouth	NA	Yes	No	Yes	Yes	Yes	U	2014	373	NA	NA	>4	NA	NA	NA	NA	NA	NA	0.996	0.004	NA	NA	Source of origin	Dartmouth	NA	NA	NA	NA	NA	NA
MP_Tr2014_034	Dartmouth	NA	Yes	No	Yes	Yes	Yes	U	2014	415	NA	NA	>4	NA	NA	NA	NA	NA	NA	0.9923	0.0078	NA	NA	Source of origin	Dartmouth	NA	NA	NA	NA	NA	NA
MP_Tr2014_041	Dartmouth	NA	Yes	No	Yes	Yes	Yes	U	2014	245	NA	NA	3	NA	NA	NA	NA	NA	NA	0.9616	0.0384	NA	NA	Source of origin	Dartmouth	NA	NA	NA	NA	NA	NA
MP_Tr2014_071	Dartmouth	NA	Yes	No	Yes	Yes	Yes	U	2014	390	NA	NA	>4	NA	NA	NA	NA	NA	NA	0.9533	0.0467	NA	NA	Source of origin	Dartmouth	NA	NA	NA	NA	NA	NA
MP_Tr2014_021	Dartmouth	NA	Yes	No	Yes	Yes	Yes	U	2014	352	NA	NA	>4	NA	NA	NA	NA	NA	NA	0.996	0.004	NA	NA	Source of origin	Dartmouth	NA	NA	NA	NA	NA	NA
MP_Tr2014_029	Dartmouth	NA	Yes	No	Yes	Yes	Yes	U	2014	340	NA	NA	>4	NA	NA	NA	NA	NA	NA	0.9551	0.0449	NA	NA	Source of origin	Dartmouth	NA	NA	NA	NA	NA	NA
MP_Tr2015_310	Dartmouth	NA	Yes	No	Yes	Yes	Yes	U	2015	365	NA	NA	>4	NA	NA	NA	NA	NA	NA	0.9569	0.0432	NA	NA	Source of origin	Dartmouth	NA	NA	NA	NA	NA	NA
MP_Tr2015_379	Dartmouth	NA	Yes	No	Yes	Yes	Yes	U	2015	181	NA	NA	2	NA	NA	NA	NA	NA	NA	0.989	0.011	NA	NA	Source of origin	Dartmouth	NA	NA	NA	NA	NA	NA
MP_Tr2015_351	Dartmouth	NA	Yes	No	Yes	Yes	Yes	U	2015	393	NA	NA	>4	NA	NA	NA	NA	NA	NA	0.997	0.003	NA	NA	Source of origin	Dartmouth	NA	NA	NA	NA	NA	NA
MP_Tr2015_406	Dartmouth	NA	Yes	No	Yes	Yes	Yes	U	2015	370	NA	NA	>4	NA	NA	NA	NA	NA	NA	0.997	0.003	NA	NA	Source of origin	Dartmouth	NA	NA	NA	NA	NA	NA
MP_Tr2015_400	Dartmouth	NA	Yes	No	Yes	Yes	Yes	U	2015	410	NA	NA	>4	NA	NA	NA	NA	NA	NA	0.9711	0.0289	NA	NA	Source of origin	Dartmouth	NA	NA	NA	NA	NA	NA
MP_Tr2016_871	Dartmouth	NA	Yes	No	Yes	Yes	Yes	U	2016	400	NA	NA	>4	NA	NA	NA	NA	NA	NA	0.993	0.007	NA	NA	Source of origin	Dartmouth	NA	NA	NA	NA	NA	NA
MP_Tr2015_665	Dartmouth	NA	Yes	No	Yes	Yes	Yes	U	2016	233	NA	NA	3	NA	NA	NA	NA	NA	NA	0.995	0.005	NA	NA	Source of origin	Dartmouth	NA	NA	NA	NA	NA	NA
MP_Tr2015_369	Dartmouth	NA	Yes	No	Yes	Yes	Yes	U	2015	276	NA	NA	3	NA	NA	NA	NA	NA	NA	0.986	0.014	NA	NA	Source of origin	Dartmouth	NA	NA	NA	NA	NA	NA
MP_Tr2015_768	Dartmouth	NA	Yes	No	Yes	Yes	Yes	U	2016	323	NA	NA	>4	NA	NA	NA	NA	NA	NA	0.979	0.021	NA	NA	Source of origin	Dartmouth	NA	NA	NA	NA	NA	NA
MP_Tr2015_760	Dartmouth	NA	Yes	No	Yes	Yes	Yes	U	2016	181	NA	NA	2	NA	NA	NA	NA	NA	NA	0.995	0.005	NA	NA	Source of origin	Dartmouth	NA	NA	NA	NA	NA	NA
MP_Tr2015_771	Dartmouth	NA	Yes	No	Yes	Yes	Yes	U	2016	366	NA	NA	>4	NA	NA	NA	NA	NA	NA	0.994	0.006	NA	NA	Source of origin	Dartmouth	NA	NA	NA	NA	NA	NA
MP_Tr2017_1064	Dartmouth	NA	Yes	No	Yes	Yes	Yes	U	2017	385	NA	NA	>4	NA	NA	NA	NA	NA	NA	0.997	0.003	NA	NA	Source of origin	Dartmouth	NA	NA	NA	NA	NA	NA
MP_Tr2017_1065	Dartmouth	NA	Yes	No	Yes	Yes	Yes	U	2017	376	NA	NA	>4	NA	NA	NA	NA	NA	NA	0.994	0.006	NA	NA	Source of origin	Dartmouth	NA	NA	NA	NA	NA	NA
MP_Tr2017_1452	Dartmouth	NA	Yes	No	Yes	Yes	Yes	U	2017	294	NA	NA	>4	NA	NA	NA	NA	NA	NA	0.994	0.006	NA	NA	Source of origin	Dartmouth	NA	NA	NA	NA	NA	NA
MP_Tr2017_1462	Dartmouth	NA	Yes	No	Yes	Yes	Yes	U	2017	361	NA	NA	>4	NA	NA	NA	NA	NA	NA	0.9883	0.0117	NA	NA	Source of origin	Dartmouth	NA	NA	NA	NA	NA	NA
MP_Tr2017_1295	Dartmouth	NA	Yes	No	Yes	Yes	Yes	U	2017	193	NA	NA	2	NA	NA	NA	NA	NA	NA	0.994	0.006	NA	NA	Source of origin	Dartmouth	NA	NA	NA	NA	NA	NA
MP_Tr2017_1729	Dartmouth	NA	Yes	No	Yes	Yes	Yes	U	2017	401	NA	NA	>4	NA	NA	NA	NA	NA	NA	0.996	0.004	NA	NA	Source of origin	Dartmouth	NA	NA	NA	NA	NA	NA
MP_Tr2017_1546	Dartmouth	NA	Yes	No	Yes	Yes	Yes	U	2017	267	NA	NA	3	NA	NA	NA	NA	NA	NA	0.994	0.006	NA	NA	Source of origin	Dartmouth	NA	NA	NA	NA	NA	NA
MP_Tr2015_838	Dartmouth	NA	Yes	No	Yes	Yes	Yes	U	2016	412	NA	NA	>4	NA	NA	NA	NA	NA	NA	0.8351	0.1649	NA	NA	Source of origin	Dartmouth	NA	NA	NA	NA	NA	NA
MP_Tr2015_844	Dartmouth	NA	Yes	No	Yes	Yes	Yes	U	2016	375	NA	NA	>4	NA	NA	NA	NA	NA	NA	0.9935	0.0065	NA	NA	Source of origin	Dartmouth	NA	NA	NA	NA	NA	NA
MP_OV054	Ovens	NA	NA	Yes	Yes	Yes	No	U	2016	72	NA	Locally-born (F1)	0	2015	NA	NA	NA	NA	NA	NA	NA	Group 1	Two-population	Sibship	Two-population	0.027261	0	0.652332	0.0608035	0.25959	1.05e-05
MP_OV062	Ovens	NA	NA	Yes	Yes	Yes	Yes	U	2016	67	NA	Locally-born (Yarra)	0	2015	NA	NA	NA	NA	NA	0.0053	0.9947	NA	Yarra	Structure	Yarra	0	0.999966	0	0	0	3.45e-05
MP_OV014	Ovens	NA	NA	Yes	Yes	Yes	No	U	2016	128	NA	Stocked DxY	1	2014	MP_CBR92	MP_GBR09	2014	NA	0.0802721	NA	NA	Group 2	Two-population	Broodstock parents	Two-population	0	0.0009905	0.926319	0.029138	0.0001555	0.043396
MP_OV055	Ovens	NA	NA	Yes	Yes	Yes	Yes	U	2016	56	NA	Stocked DxY	0	2015	MP_CBR96	MP_GBR79	2015	NA	0.0965986	0.4328	0.5672	Group 3	Two-population	Broodstock parents	Two-population	0	0	0.958892	0.0367315	0.0014685	0.0029075
MP_OV063	Ovens	NA	NA	Yes	Yes	Yes	Yes	U	2016	61	NA	Stocked DxD	0	2015	MP_CBR98	MP_CBR77	2015	NA	0.0816327	0.965	0.035	Group 4	Dartmouth	Broodstock parents	Dartmouth	0.9999	0	0	0	9.85e-05	0
MP_OV015	Ovens	NA	NA	Yes	Yes	Yes	No	U	2016	123	NA	Stocked DxY	1	2014	MP_CBR95	MP_GBR53	2014	NA	0.107923	NA	NA	Group 5	Two-population	Broodstock parents	Two-population	0	0	0.968468	0.0297115	0.0013145	0.000504
MP_OV056	Ovens	NA	NA	Yes	Yes	Yes	No	U	2016	374	NA	Translocated	>4	<2012	NA	NA	NA	MP_C209	NA	NA	NA	Group 6	Dartmouth	Identity analysis	Dartmouth	0.999553	0	0	0	0.0004455	0
MP_OV064	Ovens	NA	NA	Yes	Yes	Yes	No	U	2016	64	NA	Locally-born (F1)	0	2015	NA	NA	NA	NA	NA	NA	NA	Group 7	Two-population	Sibship	Two-population	0	0	0.97326	0.0239055	0.0019495	0.0008815
MP_OV016	Ovens	NA	NA	Yes	Yes	Yes	No	U	2016	141	NA	Stocked DxD	1	2014	MP_CBR92	MP_CBR100	2014	NA	0.0735695	NA	NA	Group 8	Dartmouth	Broodstock parents	Dartmouth	0.999988	0	0	0	1.2e-05	0
MP_OV057	Ovens	NA	NA	Yes	Yes	Yes	Yes	U	2016	143	NA	Locally-born (Yarra)	1	2014	NA	NA	NA	NA	NA	0.016	0.984	NA	Yarra	Structure	Yarra	0	0.996664	0	0.00011	0	0.003223
MP_OV065	Ovens	NA	NA	Yes	Yes	Yes	No	U	2016	61	NA	Stocked DxD	0	2015	MP_CBR98	MP_CBR77	2015	NA	0.0694823	NA	NA	Group 4	Dartmouth	Broodstock parents	Dartmouth	0.999971	0	0	0	2.95e-05	0
MP_OV017	Ovens	NA	NA	Yes	Yes	Yes	Yes	U	2016	136	NA	Stocked DxY	1	2014	MP_CBR91	MP_GBR14	2014	NA	0.106122	0.264	0.7359	Group 9	Two-population	Broodstock parents	Two-population	0	1.1e-05	0.945565	0.03843	0.0005685	0.015425
MP_OV058	Ovens	NA	NA	Yes	Yes	Yes	No	U	2016	158	NA	Locally-born (F1)	1	2014	NA	NA	NA	NA	NA	NA	NA	Group 10	Two-population	Sibship	Two-population	0	0.0004405	0.959484	0.0261775	0.000303	0.0135985
MP_OV066	Ovens	NA	NA	Yes	Yes	Yes	Yes	U	2016	65	NA	Locally-born (Yarra)	0	2015	NA	NA	NA	NA	NA	0.0032	0.9969	NA	Yarra	Structure	Yarra	0	0.99999	0	0	0	1e-05
MP_OV018	Ovens	NA	NA	Yes	Yes	Yes	Yes	U	2016	130	NA	Locally-born (F1)	1	2014	NA	NA	NA	NA	NA	0.5119	0.4881	NA	Two-population	Structure	Two-population	0	0	0.982191	0.0149925	0.0001465	0.0026665
MP_OV059	Ovens	NA	NA	Yes	Yes	Yes	Yes	U	2016	150	NA	Locally-born (F1)	1	2014	NA	NA	NA	NA	NA	0.4823	0.5177	Group 10	Two-population	Structure	Two-population	0	0	0.878722	0.114728	0.0034945	0.0030545
MP_OV067	Ovens	NA	NA	Yes	Yes	Yes	Yes	U	2016	71	NA	Locally-born (Yarra)	0	2015	NA	NA	NA	NA	NA	0.005	0.995	NA	Yarra	Structure	Yarra	0	0.99995	0	0	0	5e-05
MP_OV019	Ovens	NA	NA	Yes	Yes	Yes	No	U	2016	187	NA	Stocked DxD	2	2013	MP_CBR67	MP_CBR76	2013	NA	0.0724044	NA	NA	Group 11	Dartmouth	Broodstock parents	Dartmouth	0.999917	0	0	0	8.2e-05	0
MP_OV060	Ovens	NA	NA	Yes	Yes	Yes	Yes	U	2016	64	NA	Locally-born (F1)	0	2015	NA	NA	NA	NA	NA	0.7556	0.2444	Group 7	Two-population	Structure	Two-population	0.0028645	0	0.859823	0.0289185	0.108336	5.65e-05
MP_OV068	Ovens	NA	NA	Yes	Yes	Yes	No	U	2016	120	NA	Stocked DxY	1	2014	MP_CBR91	MP_GBR14	2014	NA	0.0927694	NA	NA	Group 9	Two-population	Broodstock parents	Two-population	0	0	0.96658	0.028765	0.0033485	0.0013065
MP_OV020	Ovens	NA	NA	Yes	Yes	Yes	No	U	2016	141	NA	Stocked DxY	1	2014	MP_CBR92	MP_GBR09	2014	NA	0.0803815	NA	NA	Group 2	Two-population	Broodstock parents	Two-population	0	2e-05	0.970269	0.022084	0.0007795	0.006844
MP_OV061	Ovens	NA	NA	Yes	Yes	Yes	No	U	2016	68	NA	Locally-born (Yarra)	0	2015	NA	NA	NA	NA	NA	NA	NA	Group 12	Yarra	Sibship	Yarra	0	0.999816	0	0	0	0.000184
MP_OV013	Ovens	NA	NA	Yes	Yes	Yes	No	U	2016	119	NA	Stocked DxD	1	2014	MP_CBR93	MP_CBR101	2014	NA	0.0667575	NA	NA	Group 13	Dartmouth	Broodstock parents	Dartmouth	0.999916	0	0	0	8.3e-05	0
MP_OV032	Ovens	NA	NA	Yes	Yes	Yes	No	U	2016	130	NA	Stocked DxY	1	2014	MP_CBR91	MP_GBR14	2014	NA	0.106267	NA	NA	Group 9	Two-population	Broodstock parents	Two-population	1e-05	0	0.973577	0.02	0.0052595	0.001157
MP_OV040	Ovens	NA	NA	Yes	Yes	Yes	Yes	U	2016	156	NA	Locally-born (Yarra)	1	2014	NA	NA	NA	NA	NA	0.006	0.994	NA	Yarra	Structure	Yarra	0	0.999928	0	0	0	7.15e-05
MP_OV048	Ovens	NA	NA	Yes	Yes	Yes	Yes	U	2016	71	NA	Locally-born DxD	0	2015	MP_Tr2014_027	MP_Tr2014_043	NA	NA	NA	0.994	0.006	NA	Dartmouth	Structure	Dartmouth	0.999435	0	0	0	0.000564	0
MP_OV008	Ovens	NA	NA	Yes	Yes	Yes	Yes	U	2016	182	NA	Stocked DxD	2	2013	MP_CBR67	MP_CBR76	2013	NA	0.0874317	0.9825	0.0175	Group 11	Dartmouth	Broodstock parents	Dartmouth	0.99998	0	0	0	2e-05	0
MP_OV024	Ovens	NA	NA	Yes	Yes	Yes	Yes	U	2016	211	NA	Locally-born (Yarra)	2	2013	NA	NA	NA	NA	NA	0.01	0.99	NA	Yarra	Structure	Yarra	0	0.999214	0	0	0	0.000784
MP_OV033	Ovens	NA	NA	Yes	Yes	Yes	No	U	2016	215	NA	Stocked YxY	2	2013	MP_GBR62	MP_GBR68	2013	NA	0.103401	NA	NA	Group 14	Yarra	Broodstock parents	Yarra	0	0.999945	0	0	0	5.45e-05
MP_OV041	Ovens	NA	NA	Yes	Yes	Yes	Yes	U	2016	200	NA	Locally-born (Yarra)	2	2013	NA	NA	NA	NA	NA	0.0068	0.9932	Group 15	Yarra	Structure	Yarra	0	0.999713	0	0	0	0.000285
MP_OV049	Ovens	NA	NA	Yes	Yes	Yes	No	U	2016	61	NA	Stocked DxY	0	2015	MP_CBR96	MP_GBR79	2015	NA	0.0899183	NA	NA	Group 3	Two-population	Broodstock parents	Two-population	0	0	0.947331	0.0459065	0.004099	0.002662
MP_OV001	Ovens	NA	NA	Yes	Yes	Yes	No	U	2016	116	NA	Stocked DxD	1	2014	MP_CBR93	MP_CBR101	2014	NA	0.0708447	NA	NA	Group 13	Dartmouth	Broodstock parents	Dartmouth	0.99999	0	0	0	1e-05	0
MP_OV009	Ovens	NA	NA	Yes	Yes	Yes	Yes	U	2016	143	NA	Locally-born DxD	1	2014	MP_Tr2014_062	MP_Tr2014_011	NA	NA	NA	0.992	0.008	Group 16	Dartmouth	Structure	Dartmouth	0.99998	0	0	0	2e-05	0
MP_OV025	Ovens	NA	NA	Yes	Yes	Yes	No	U	2016	208	NA	Stocked YxY	2	2013	MP_GBR62	MP_GBR68	2013	NA	0.0969945	NA	NA	Group 14	Yarra	Broodstock parents	Yarra	0	0.999976	0	0	0	2.45e-05
MP_OV034	Ovens	NA	NA	Yes	Yes	Yes	Yes	U	2016	146	NA	Locally-born (Yarra)	1	2014	NA	NA	NA	MP_OV106	NA	0.0064	0.9936	Group 17	Yarra	Structure	Yarra	NA	NA	NA	NA	NA	NA
MP_OV042	Ovens	NA	NA	Yes	Yes	Yes	Yes	U	2016	145	NA	Locally-born (Yarra)	1	2014	NA	NA	NA	NA	NA	0.0062	0.9938	NA	Yarra	Structure	Yarra	0	0.999825	0	0	0	0.0001745
MP_OV050	Ovens	NA	NA	Yes	Yes	Yes	Yes	U	2016	76	NA	Locally-born (F1)	0	2015	NA	NA	NA	NA	NA	0.722	0.278	Group 1	Two-population	Structure	Two-population	0.0009585	0	0.824561	0.027556	0.146907	2e-05
MP_OV002	Ovens	NA	NA	Yes	Yes	Yes	No	U	2016	127	NA	Locally-born (Dartmouth)	1	2014	NA	NA	NA	NA	NA	NA	NA	Group 18	Dartmouth	Sibship	Dartmouth	0.998732	0	5.65e-05	0	0.0012085	0
MP_OV010	Ovens	NA	NA	Yes	Yes	Yes	No	U	2016	136	NA	Stocked DxD	1	2014	MP_CBR93	MP_CBR101	2014	NA	0.0682128	NA	NA	Group 13	Dartmouth	Broodstock parents	Dartmouth	0.99999	0	0	0	1e-05	0
MP_OV026	Ovens	NA	NA	Yes	Yes	Yes	No	U	2016	201	NA	Stocked YxY	2	2013	MP_GBR62	MP_GBR68	2013	NA	0.10068	NA	NA	Group 14	Yarra	Broodstock parents	Yarra	0	0.99999	0	0	0	1e-05
MP_OV035	Ovens	NA	NA	Yes	Yes	Yes	Yes	U	2016	206	NA	Stocked DxD	2	2013	MP_CBR60	MP_CBR73	2013	NA	0.0871935	0.987	0.013	NA	Dartmouth	Broodstock parents	Dartmouth	1	0	0	0	0	0
MP_OV043	Ovens	NA	NA	Yes	Yes	Yes	No	U	2016	277	NA	Stocked not unique- identical to another individual	3	2012	MP_GBR04	MP_GBR09	2012	MP_OV_2018_225	NA	NA	NA	Group 19	Yarra	Broodstock parents	Yarra	0	0.999919	0	0	0	8.05e-05
MP_OV051	Ovens	NA	NA	Yes	Yes	Yes	No	U	2016	57	NA	Stocked DxY	0	2015	MP_CBR97	MP_GBR08	2015	NA	0.102319	NA	NA	Group 20	Two-population	Broodstock parents	Two-population	0	0.0030275	0.872749	0.092838	0.0007105	0.0306735
MP_OV003	Ovens	NA	NA	Yes	Yes	Yes	Yes	U	2016	127	NA	Stocked DxY	1	2014	MP_CBR92	MP_GBR09	2014	NA	0.0829932	0.2202	0.7799	Group 2	Two-population	Broodstock parents	Two-population	0	0.016479	0.933777	0.023763	0.0002415	0.025741
MP_OV011	Ovens	NA	NA	Yes	Yes	Yes	Yes	U	2016	143	NA	Translocated	1	2014	NA	NA	NA	MP_Tr2015_636	NA	0.9238	0.0762	NA	Dartmouth	Identity analysis	Dartmouth	0.995928	0	0.0005135	3.35e-05	0.003526	0
MP_OV027	Ovens	NA	NA	Yes	Yes	Yes	No	U	2016	136	NA	Stocked DxY	1	2014	MP_CBR94	MP_GBR60	2014	NA	0.0967302	NA	NA	Group 21	Two-population	Broodstock parents	Two-population	0	0	0.938957	0.054475	0.005781	0.0007865
MP_OV036	Ovens	NA	NA	Yes	Yes	Yes	Yes	U	2016	145	NA	Locally-born (Yarra)	1	2014	NA	NA	NA	NA	NA	0.005	0.995	NA	Yarra	Structure	Yarra	0	0.999971	0	0	0	2.95e-05
MP_OV044	Ovens	NA	NA	Yes	Yes	Yes	No	U	2016	151	NA	Locally-born (F1)	1	2014	NA	NA	NA	NA	NA	NA	NA	Group 10	Two-population	Sibship	Two-population	0	0	0.969788	0.026843	0.001027	0.0023415
MP_OV052	Ovens	NA	NA	Yes	Yes	Yes	Yes	U	2016	61	NA	Locally-born (Yarra)	0	2015	NA	NA	NA	NA	NA	0.007	0.993	NA	Yarra	Structure	Yarra	0	0.999801	0	0	0	0.000198
MP_OV004	Ovens	NA	NA	Yes	Yes	Yes	No	U	2016	123	NA	Stocked DxY	1	2014	MP_CBR91	MP_GBR14	2014	NA	0.107629	NA	NA	Group 9	Two-population	Broodstock parents	Two-population	4.9e-05	0	0.956566	0.030929	0.011809	0.0006425
MP_OV012	Ovens	NA	NA	Yes	Yes	Yes	Yes	U	2016	138	NA	Locally-born (F1)	1	2014	NA	NA	NA	NA	NA	0.5774	0.4225	NA	Two-population	Structure	Two-population	0	0	0.956741	0.0381	0.004638	0.0005195
MP_OV028	Ovens	NA	NA	Yes	Yes	Yes	No	U	2016	85	NA	Locally-born (Dartmouth)	0	2015	NA	NA	NA	NA	NA	NA	NA	Group 22	Dartmouth	Sibship	Dartmouth	0.999895	0	0	0	0.0001035	0
MP_OV037	Ovens	NA	NA	Yes	Yes	Yes	No	U	2016	218	NA	Stocked YxY	2	2013	MP_GBR62	MP_GBR68	2013	NA	0.104905	NA	NA	Group 14	Yarra	Broodstock parents	Yarra	0	0.999933	0	0	0	6.65e-05
MP_OV045	Ovens	NA	NA	Yes	Yes	Yes	No	U	2016	158	NA	Locally-born (F1)	1	2014	NA	NA	NA	NA	NA	NA	NA	Group 10	Two-population	Sibship	Two-population	0.000179	0	0.942915	0.037622	0.0180715	0.0012115
MP_OV053	Ovens	NA	NA	Yes	Yes	Yes	Yes	U	2016	67	NA	Locally-born (Yarra)	0	2015	NA	NA	NA	NA	NA	0.005	0.995	NA	Yarra	Structure	Yarra	0	0.999911	0	0	0	8.9e-05
MP_OV005	Ovens	NA	NA	Yes	Yes	Yes	No	U	2016	45	NA	Stocked DxD	0	2015	MP_CBR98	MP_CBR77	2015	NA	0.0654843	NA	NA	Group 4	Dartmouth	Broodstock parents	Dartmouth	0.996535	0	0.0013645	6e-05	0.002043	0
MP_OV021	Ovens	NA	NA	Yes	Yes	Yes	Yes	U	2016	230	NA	Stocked YxY	2	2013	MP_GBR62	MP_GBR68	2013	NA	0.0884354	0.009	0.991	Group 14	Yarra	Broodstock parents	Yarra	0	0.999838	0	0	0	0.000162
MP_OV029	Ovens	NA	NA	Yes	Yes	Yes	Yes	U	2016	78	NA	Locally-born (Dartmouth)	0	2015	NA	NA	NA	NA	NA	0.9628	0.0372	Group 22	Dartmouth	Structure	Dartmouth	0.999886	0	0	0	0.000113	0
MP_OV038	Ovens	NA	NA	Yes	Yes	Yes	No	U	2016	143	NA	Locally-born (Yarra)	1	2014	NA	NA	NA	NA	NA	NA	NA	Group 15	Yarra	Sibship	Yarra	0	0.999945	0	0	0	5.55e-05
MP_OV046	Ovens	NA	NA	Yes	Yes	Yes	No	U	2016	156	NA	Locally-born (F1)	1	2014	NA	NA	NA	NA	NA	NA	NA	Group 10	Two-population	Sibship	Two-population	0	0	0.819135	0.144371	0.035406	0.0010875
MP_OV006	Ovens	NA	NA	Yes	Yes	Yes	No	U	2016	127	NA	Stocked DxY	1	2014	MP_CBR92	MP_GBR09	2014	NA	0.0857143	NA	NA	Group 2	Two-population	Broodstock parents	Two-population	0	0	0.968443	0.0242705	0.0067855	0.000501
MP_OV022	Ovens	NA	NA	Yes	Yes	Yes	Yes	U	2016	207	NA	Locally-born (Yarra)	2	2013	NA	NA	NA	NA	NA	0.0135	0.9865	NA	Yarra	Structure	Yarra	0	0.99779	3.75e-05	1e-05	0	0.002164
MP_OV030	Ovens	NA	NA	Yes	Yes	Yes	No	U	2016	86	NA	Locally-born (Dartmouth)	0	2015	NA	NA	NA	NA	NA	NA	NA	Group 22	Dartmouth	Sibship	Dartmouth	0.999928	0	0	0	7.2e-05	0
MP_OV039	Ovens	NA	NA	Yes	Yes	Yes	Yes	U	2016	156	NA	Locally-born (F1)	1	2014	NA	NA	NA	NA	NA	0.6372	0.3628	NA	Two-population	Structure	Two-population	1.4e-05	0	0.965881	0.0203835	0.0134355	0.0002825
MP_OV047	Ovens	NA	NA	Yes	Yes	Yes	Yes	U	2016	138	NA	Stocked DxY	1	2014	MP_CBR94	MP_GBR60	2014	NA	0.0873124	0.3719	0.6282	Group 21	Two-population	Broodstock parents	Two-population	0	0	0.953129	0.03642	0.000321	0.0101265
MP_OV007	Ovens	NA	NA	Yes	Yes	Yes	No	U	2016	112	NA	Stocked DxY	1	2014	MP_CBR91	MP_GBR14	2014	NA	0.106267	NA	NA	Group 9	Two-population	Broodstock parents	Two-population	0	0	0.971834	0.02412	0.002866	0.00118
MP_OV023	Ovens	NA	NA	Yes	Yes	Yes	No	U	2016	216	NA	Stocked YxY	2	2013	MP_GBR62	MP_GBR68	2013	NA	0.107483	NA	NA	Group 14	Yarra	Broodstock parents	Yarra	0	0.999938	0	0	0	6.2e-05
MP_OV031	Ovens	NA	NA	Yes	Yes	Yes	No	U	2016	154	NA	Stocked DxY	1	2014	MP_CBR92	MP_GBR09	2014	NA	0.0761905	NA	NA	Group 2	Two-population	Broodstock parents	Two-population	0	0	0.968556	0.0201095	0.0001735	0.0111595
MP_OV120	Ovens	NA	NA	Yes	Yes	Yes	Yes	U	2017	213	NA	Locally-born (F1)	2	2014	NA	NA	NA	NA	NA	0.5993	0.4007	NA	Two-population	Structure	Two-population	0	1e-05	0.919102	0.061911	0.0166665	0.002309
MP_OV128	Ovens	NA	NA	Yes	Yes	Yes	No	U	2017	164	NA	Locally-born (unassigned hybrid)	1	2015	NA	NA	NA	NA	NA	NA	NA	Group 1	Two-population	Sibship	Two-population	0.00033	0	0.438462	0.479931	0.0772205	0.004053
MP_OV072	Ovens	NA	NA	Yes	Yes	Yes	No	U	2017	218	NA	Stocked DxY	2	2014	MP_CBR92	MP_GBR09	2014	NA	0.0781893	NA	NA	Group 2	Two-population	Broodstock parents	Two-population	0	0.0002155	0.914591	0.071736	0.0039655	0.0094925
MP_OV080	Ovens	NA	NA	Yes	Yes	Yes	No	U	2017	223	NA	Stocked DxY	2	2014	MP_CBR92	MP_GBR09	2014	NA	0.0844687	NA	NA	Group 2	Two-population	Broodstock parents	Two-population	0	0.012092	0.91303	0.0245085	0.000171	0.0501985
MP_OV088	Ovens	NA	NA	Yes	Yes	Yes	No	U	2017	157	NA	Stocked DxY	1	2015	MP_CBR97	MP_GBR08	2015	NA	0.0874317	NA	NA	Group 20	Two-population	Broodstock parents	Two-population	0	0.016842	0.816544	0.10012	0.0005635	0.065931
MP_OV096	Ovens	NA	NA	Yes	Yes	Yes	Yes	U	2017	73	NA	Locally-born (Yarra)	0	2016	NA	NA	NA	NA	NA	0.006	0.994	NA	Yarra	Structure	Yarra	0	0.999847	0	0	0	0.0001515
MP_OV104	Ovens	NA	NA	Yes	Yes	Yes	Yes	U	2017	154	NA	Locally-born (Yarra)	1	2015	NA	NA	NA	NA	NA	0.006	0.994	NA	Yarra	Structure	Yarra	0	0.999886	0	0	0	0.0001145
MP_OV112	Ovens	NA	NA	Yes	Yes	Yes	Yes	U	2017	173	NA	Locally-born (F1)	1	2015	NA	NA	NA	NA	NA	0.3453	0.6547	NA	Two-population	Structure	Two-population	0	0	0.976106	0.0133965	2e-05	0.010479
MP_OV121	Ovens	NA	NA	Yes	Yes	Yes	No	U	2017	270	NA	Stocked DxD	3	2013	MP_CBR67	MP_CBR76	2013	NA	0.0863014	NA	NA	Group 11	Dartmouth	Broodstock parents	Dartmouth	0.999776	0	0	0	0.0002235	0
MP_OV129	Ovens	NA	NA	Yes	Yes	Yes	No	U	2017	156	NA	Locally-born (Yarra)	1	2015	NA	NA	NA	MP_OV_2018_258	NA	NA	NA	Group 23	Yarra	Sibship	Yarra	0	0.999802	0	0	0	0.0001985
MP_OV073	Ovens	NA	NA	Yes	Yes	Yes	No	U	2017	200	NA	Stocked DxY	2	2014	MP_CBR92	MP_GBR09	2014	NA	0.08418	NA	NA	Group 2	Two-population	Broodstock parents	Two-population	0	0	0.960649	0.03314	0.0048155	0.001396
MP_OV081	Ovens	NA	NA	Yes	Yes	Yes	No	U	2017	261	NA	Stocked YxY	3	2013	MP_GBR62	MP_GBR68	2013	NA	0.0932785	NA	NA	Group 14	Yarra	Broodstock parents	Yarra	0	0.999849	0	0	0	0.0001505
MP_OV089	Ovens	NA	NA	Yes	Yes	Yes	Yes	U	2017	62	NA	Locally-born (Yarra)	0	2016	NA	NA	NA	NA	NA	0.005	0.995	NA	Yarra	Structure	Yarra	0	0.999605	1e-05	0	0	0.0003865
MP_OV097	Ovens	NA	NA	Yes	Yes	Yes	Yes	U	2017	63	NA	Locally-born (F1)	0	2016	NA	NA	NA	NA	NA	0.487	0.513	NA	Two-population	Structure	Two-population	0	0	0.969982	0.0271155	0.0016875	0.001215
MP_OV105	Ovens	NA	NA	Yes	Yes	Yes	Yes	U	2017	147	NA	Locally-born (Yarra)	1	2015	NA	NA	NA	NA	NA	0.012	0.988	NA	Yarra	Structure	Yarra	0	0.999708	0	0	0	0.0002915
MP_OV113	Ovens	NA	NA	Yes	Yes	Yes	No	U	2017	228	NA	Stocked DxD	2	2014	MP_CBR93	MP_CBR101	2014	NA	0.0708333	NA	NA	Group 13	Dartmouth	Broodstock parents	Dartmouth	0.999961	0	0	0	3.95e-05	0
MP_OV122	Ovens	NA	NA	Yes	Yes	Yes	Yes	U	2017	270	NA	Stocked YxY	4	<2013	MP_GBR05	MP_GBR10	2012	NA	0.0931507	0.014	0.986	NA	Yarra	Broodstock parents	Yarra	0	0.998446	0.00013	0	0	0.0014235
MP_OV130	Ovens	NA	NA	Yes	Yes	Yes	Yes	U	2017	143	NA	Locally-born (Yarra)	1	2015	NA	NA	NA	NA	NA	0.01	0.99	Group 24	Yarra	Structure	Yarra	0	0.999153	3e-05	0	0	0.000811
MP_OV074	Ovens	NA	NA	Yes	Yes	Yes	No	U	2017	175	NA	Stocked DxY	2	2014	MP_CBR92	MP_GBR09	2014	NA	0.0825309	NA	NA	Group 2	Two-population	Broodstock parents	Two-population	0	0	0.969663	0.025497	0.001167	0.003674
MP_OV082	Ovens	NA	NA	Yes	Yes	Yes	No	U	2017	210	NA	Stocked not unique- identical to another individual	2	2014	MP_CBR91	MP_GBR14	2014	MP_OV_2018_226	NA	NA	NA	Group 9	Two-population	Sibship	Two-population	0	5.8e-05	0.895544	0.0706205	0.0004415	0.033338
MP_OV090	Ovens	NA	NA	Yes	Yes	Yes	Yes	U	2017	68	NA	Locally-born (Yarra)	0	2016	NA	NA	NA	NA	NA	0.007	0.993	NA	Yarra	Structure	Yarra	0	0.999918	0	0	0	8.2e-05
MP_OV098	Ovens	NA	NA	Yes	Yes	Yes	Yes	U	2017	69	NA	Locally-born (F1)	0	2016	NA	NA	NA	NA	NA	0.2438	0.7562	NA	Two-population	Structure	Two-population	0	0.000701	0.764277	0.052545	1e-05	0.182465
MP_OV106	Ovens	NA	NA	Yes	Yes	Yes	No	U	2017	208	NA	Locally-born not unique- identical to another Ovens individual inferred to be locally-born	2	2014	NA	NA	NA	MP_OV034	NA	NA	NA	Group 17	Yarra	Sibship	Yarra	0	0.999481	0	0	0	0.0005175
MP_OV114	Ovens	NA	NA	Yes	Yes	Yes	No	U	2017	128	NA	Locally-born (F1)	1	2015	NA	NA	NA	NA	NA	NA	NA	Group 25	Two-population	Sibship	Two-population	8.5e-06	0	0.834162	0.127779	0.03792	0.000133
MP_OV123	Ovens	NA	NA	Yes	Yes	Yes	No	U	2017	200	NA	Locally-born (Yarra)	2	2014	NA	NA	NA	NA	NA	NA	NA	Group 26	Yarra	Sibship	Yarra	0	0.998717	1e-05	0	0	0.001274
MP_OV131	Ovens	NA	NA	Yes	Yes	Yes	No	U	2017	143	NA	Locally-born (Yarra)	1	2015	NA	NA	NA	NA	NA	NA	NA	Group 24	Yarra	Sibship	Yarra	0	0.999889	0	0	0	0.000111
MP_OV075	Ovens	NA	NA	Yes	Yes	Yes	Yes	U	2017	133	NA	Locally-born (Yarra)	1	2015	NA	NA	NA	NA	NA	0.005	0.995	NA	Yarra	Structure	Yarra	0	0.99986	0	0	0	0.0001385
MP_OV083	Ovens	NA	NA	Yes	Yes	Yes	No	U	2017	270	NA	Stocked YxY	3	2013	MP_GBR64	MP_GBR70	2013	NA	0.0942623	NA	NA	Group 27	Yarra	Broodstock parents	Yarra	0	0.994306	4.3e-05	8.9e-05	0	0.005563
MP_OV091	Ovens	NA	NA	Yes	Yes	Yes	Yes	U	2017	62	NA	Locally-born (Yarra)	0	2016	NA	NA	NA	NA	NA	0.0038	0.9962	NA	Yarra	Structure	Yarra	0	0.99999	0	0	0	1e-05
MP_OV099	Ovens	NA	NA	Yes	Yes	Yes	No	U	2017	68	NA	Locally-born (F1)	0	2016	NA	NA	NA	NA	NA	NA	NA	Group 28	Two-population	Sibship	Two-population	0	2.5e-05	0.936672	0.052672	0.0037355	0.0068945
MP_OV107	Ovens	NA	NA	Yes	Yes	Yes	No	U	2017	219	NA	Stocked DxD	2	2014	MP_CBR92	MP_CBR100	2014	NA	0.0646492	NA	NA	Group 8	Dartmouth	Broodstock parents	Dartmouth	0.999951	0	0	0	4.9e-05	0
MP_OV115	Ovens	NA	NA	Yes	Yes	Yes	Yes	U	2017	138	NA	Locally-born (Yarra)	1	2015	NA	NA	NA	NA	NA	0.0055	0.9945	NA	Yarra	Structure	Yarra	0	0.999734	0	0	0	0.0002655
MP_OV124	Ovens	NA	NA	Yes	Yes	Yes	Yes	U	2017	137	NA	Locally-born (Yarra)	1	2015	NA	NA	NA	NA	NA	0.011	0.989	NA	Yarra	Structure	Yarra	0	0.999901	0	0	0	9.85e-05
MP_OV132	Ovens	NA	NA	Yes	Yes	Yes	No	U	2017	147	NA	Locally-born (F1)	1	2015	NA	NA	NA	NA	NA	NA	NA	Group 7	Two-population	Sibship	Two-population	0	0	0.958445	0.030997	0.0096795	0.0008775
MP_OV076	Ovens	NA	NA	Yes	Yes	Yes	Yes	U	2017	135	NA	Locally-born (Yarra)	1	2015	NA	NA	NA	NA	NA	0.0138	0.9863	NA	Yarra	Structure	Yarra	0	0.99811	0.0001	2e-06	0	0.0017815
MP_OV084	Ovens	NA	NA	Yes	Yes	Yes	No	U	2017	254	NA	Stocked YxY	3	2013	MP_GBR62	MP_GBR68	2013	NA	0.106267	NA	NA	Group 14	Yarra	Broodstock parents	Yarra	0	0.999952	0	0	0	4.8e-05
MP_OV092	Ovens	NA	NA	Yes	Yes	Yes	No	U	2017	197	NA	Stocked DxY	2	2014	MP_CBR92	MP_GBR09	2014	NA	0.0849315	NA	NA	Group 2	Two-population	Broodstock parents	Two-population	0	0.001592	0.909764	0.0138485	1e-05	0.074785
MP_OV100	Ovens	NA	NA	Yes	Yes	Yes	Yes	U	2017	62	NA	Locally-born (F1)	0	2016	NA	NA	NA	NA	NA	0.4557	0.5443	Group 28	Two-population	Structure	Two-population	0	0.000269	0.948097	0.03526	0.0005395	0.0158345
MP_OV108	Ovens	NA	NA	Yes	Yes	Yes	Yes	U	2017	166	NA	Locally-born (Yarra)	1	2015	NA	NA	NA	NA	NA	0.014	0.986	NA	Yarra	Structure	Yarra	0	0.997366	0.0001745	0	0	0.002455
MP_OV116	Ovens	NA	NA	Yes	Yes	Yes	Yes	U	2017	155	NA	Locally-born (Yarra)	1	2015	NA	NA	NA	NA	NA	0.006	0.994	NA	Yarra	Structure	Yarra	0	0.99988	0	0	0	0.0001195
MP_OV125	Ovens	NA	NA	Yes	Yes	Yes	Yes	U	2017	212	NA	Locally-born (F1)	2	2014	NA	NA	NA	NA	NA	0.5026	0.4974	NA	Two-population	Structure	Two-population	0	9.35e-05	0.950934	0.0389285	0.004841	0.0052
MP_OV133	Ovens	NA	NA	Yes	Yes	Yes	No	U	2017	202	NA	Stocked DxY	2	2014	MP_CBR94	MP_GBR60	2014	NA	0.0839065	NA	NA	Group 21	Two-population	Broodstock parents	Two-population	0	0.0005555	0.888346	0.06365	0.000113	0.0473345
MP_OV069	Ovens	NA	NA	Yes	Yes	Yes	No	U	2017	130	NA	Locally-born (F1)	1	2015	NA	NA	NA	NA	NA	NA	NA	Group 7	Two-population	Sibship	Two-population	0	0	0.959157	0.033061	0.005919	0.0018575
MP_OV077	Ovens	NA	NA	Yes	Yes	Yes	No	U	2017	140	NA	Locally-born (Yarra)	1	2015	NA	NA	NA	MP_OV_2018_153	NA	NA	NA	Group 29	Yarra	Sibship	Yarra	0	0.998548	0	1e-05	0	0.0014465
MP_OV085	Ovens	NA	NA	Yes	Yes	Yes	No	U	2017	229	NA	Stocked DxY	2	2014	MP_CBR92	MP_GBR09	2014	NA	0.0797799	NA	NA	Group 2	Two-population	Broodstock parents	Two-population	0	3.1e-05	0.965316	0.0268125	0.0015945	0.006241
MP_OV093	Ovens	NA	NA	Yes	Yes	Yes	No	U	2017	216	NA	Stocked DxY	2	2014	MP_CBR92	MP_GBR09	2014	NA	0.084022	NA	NA	Group 2	Two-population	Broodstock parents	Two-population	0	0.0002145	0.970773	0.0221015	0.000959	0.0059515
MP_OV101	Ovens	NA	NA	Yes	Yes	Yes	Yes	U	2017	236	NA	Locally-born (F1)	2	2014	NA	NA	NA	NA	NA	0.3909	0.6091	NA	Two-population	Structure	Two-population	0	0.000382	0.961114	0.023945	0.000223	0.014336
MP_OV109	Ovens	NA	NA	Yes	Yes	Yes	Yes	U	2017	218	NA	Stocked DxY	2	2014	MP_CBR95	MP_GBR53	2014	NA	0.0956284	0.518	0.482	Group 5	Two-population	Broodstock parents	Two-population	0	0	0.977847	0.019909	0.001971	0.0002735
MP_OV117	Ovens	NA	NA	Yes	Yes	Yes	Yes	U	2017	228	NA	Locally-born (Yarra)	2	2014	NA	NA	NA	NA	NA	0.008	0.992	NA	Yarra	Structure	Yarra	0	0.999103	3e-05	0	0	0.000867
MP_OV126	Ovens	NA	NA	Yes	Yes	Yes	Yes	U	2017	141	NA	Locally-born (Yarra)	1	2015	NA	NA	NA	NA	NA	0.004	0.996	NA	Yarra	Structure	Yarra	0	0.99999	0	0	0	1e-05
MP_OV134	Ovens	NA	NA	Yes	Yes	Yes	No	U	2017	154	NA	Locally-born (F1)	1	2015	NA	NA	NA	NA	NA	NA	NA	Group 7	Two-population	Sibship	Two-population	0	0	0.982721	0.015485	0.001445	0.000348
MP_OV070	Ovens	NA	NA	Yes	Yes	Yes	Yes	U	2017	149	NA	Locally-born (Yarra)	1	2015	NA	NA	NA	NA	NA	0.006	0.994	NA	Yarra	Structure	Yarra	0	0.999895	0	0	0	0.0001055
MP_OV078	Ovens	NA	NA	Yes	Yes	Yes	Yes	U	2017	66	NA	Locally-born (Yarra)	0	2016	NA	NA	NA	NA	NA	0.0166	0.9835	NA	Yarra	Structure	Yarra	0	0.992872	0.0003245	0.0003615	0	0.0064405
MP_OV086	Ovens	NA	NA	Yes	Yes	Yes	No	U	2017	154	NA	Stocked DxY	1	2015	MP_CBR96	MP_GBR79	2015	NA	0.0776567	NA	NA	Group 3	Two-population	Broodstock parents	Two-population	4.5e-06	0	0.921605	0.0646275	0.0119725	0.00179
MP_OV094	Ovens	NA	NA	Yes	Yes	Yes	Yes	U	2017	77	NA	Locally-born (Yarra)	0	2016	NA	NA	NA	NA	NA	0.0125	0.9875	NA	Yarra	Structure	Yarra	0	0.971159	0.012117	0.0002455	0	0.016478
MP_OV102	Ovens	NA	NA	Yes	Yes	Yes	Yes	U	2017	222	NA	Locally-born (Dartmouth)	2	2014	NA	NA	NA	NA	NA	0.9861	0.0139	NA	Dartmouth	Structure	Dartmouth	0.99981	0	0	0	0.0001865	0
MP_OV110	Ovens	NA	NA	Yes	Yes	Yes	Yes	U	2017	165	NA	Locally-born (F1)	1	2015	NA	NA	NA	NA	NA	0.6206	0.3794	Group 25	Two-population	Structure	Two-population	0.254516	0	0.592813	0.030739	0.121879	5.15e-05
MP_OV118	Ovens	NA	NA	Yes	Yes	Yes	Yes	U	2017	66	NA	Locally-born (Yarra)	0	2016	NA	NA	NA	NA	NA	0.006	0.994	NA	Yarra	Structure	Yarra	0	0.999906	0	0	0	9.4e-05
MP_OV127	Ovens	NA	NA	Yes	Yes	Yes	No	U	2017	144	NA	Locally-born (Yarra)	1	2015	NA	NA	NA	NA	NA	NA	NA	Group 12	Yarra	Sibship	Yarra	0	0.999043	1e-05	0	0	0.0009515
MP_OV135	Ovens	NA	NA	Yes	Yes	Yes	No	U	2017	147	NA	Locally-born (F1)	1	2015	NA	NA	NA	NA	NA	NA	NA	Group 7	Two-population	Sibship	Two-population	9.5e-06	0	0.960468	0.028915	0.010017	0.0005955
MP_OV071	Ovens	NA	NA	Yes	Yes	Yes	No	U	2017	214	NA	Stocked DxY	2	2014	MP_CBR92	MP_GBR09	2014	NA	0.0747922	NA	NA	Group 2	Two-population	Broodstock parents	Two-population	0	0.0046315	0.95268	0.0186065	0.0002555	0.023826
MP_OV079	Ovens	NA	NA	Yes	Yes	Yes	No	U	2017	207	NA	Stocked DxY	2	2014	MP_CBR91	MP_GBR14	2014	NA	0.10137	NA	NA	Group 9	Two-population	Broodstock parents	Two-population	0	0	0.91011	0.08378	0.002966	0.003146
MP_OV087	Ovens	NA	NA	Yes	Yes	Yes	Yes	U	2017	172	NA	Locally-born (F1)	1	2015	NA	NA	NA	NA	NA	0.6275	0.3726	NA	Two-population	Structure	Two-population	2.05e-05	0	0.896794	0.0506965	0.05242	6.9e-05
MP_OV095	Ovens	NA	NA	Yes	Yes	Yes	Yes	U	2017	60	NA	Locally-born (Yarra)	0	2016	NA	NA	NA	NA	NA	0.004	0.996	NA	Yarra	Structure	Yarra	0	0.99999	0	0	0	1e-05
MP_OV103	Ovens	NA	NA	Yes	Yes	Yes	No	U	2017	256	NA	Stocked YxY	3	2013	MP_GBR62	MP_GBR68	2013	NA	0.0875513	NA	NA	Group 14	Yarra	Broodstock parents	Yarra	0	0.999966	0	0	0	3.45e-05
MP_OV111	Ovens	NA	NA	Yes	Yes	Yes	Yes	U	2017	146	NA	Locally-born (F1)	1	2015	NA	NA	NA	NA	NA	0.5274	0.4726	NA	Two-population	Structure	Two-population	0	0	0.967032	0.0292945	0.0014675	0.002206
MP_OV119	Ovens	NA	NA	Yes	Yes	Yes	Yes	U	2017	300	NA	Locally-born (Dartmouth)	>4	<2013	NA	NA	NA	NA	NA	0.991	0.009	NA	Dartmouth	Structure	Dartmouth	0.999947	0	0	0	5.25e-05	0
MP_OV_2018_237	Ovens	NA	NA	No	Yes	Yes	Yes	U	2018	234	NA	Locally-born (unassigned hybrid)	2	2015	NA	NA	NA	NA	NA	0.3842	0.6159	NA	Two-population	Structure	Two-population	0	0.0017805	0.228043	0.385732	2e-05	0.384425
MP_OV_2018_245	Ovens	NA	NA	No	Yes	Yes	Yes	U	2018	116	NA	Locally-born (Yarra)	1	2016	NA	NA	NA	NA	NA	0.0531	0.947	NA	Yarra	Structure	Yarra	0	0.993489	0.000295	4e-05	0	0.006177
MP_OV_2018_230	Ovens	NA	NA	No	Yes	Yes	Yes	U	2018	126	NA	Locally-born (Yarra)	1	2016	NA	NA	NA	NA	NA	0.0439	0.9561	NA	Yarra	Structure	Yarra	0	0.999547	0	0	0	0.000453
MP_OV_2018_248	Ovens	NA	NA	No	Yes	Yes	Yes	U	2018	122	NA	Locally-born (F1)	1	2016	NA	NA	NA	NA	NA	0.3229	0.6771	NA	Two-population	Structure	Two-population	0	0	0.914359	0.0631235	0.000464	0.022051
MP_OV_2018_256	Ovens	NA	NA	No	Yes	Yes	Yes	U	2018	243	NA	Locally-born (Yarra)	3	2014	NA	NA	NA	NA	NA	0.006	0.994	NA	Yarra	Structure	Yarra	0	0.999941	0	0	0	5.95e-05
MP_OV_2018_264	Ovens	NA	NA	No	Yes	Yes	Yes	U	2018	123	NA	Locally-born (Yarra)	1	2016	NA	NA	NA	NA	NA	0.0069	0.9931	NA	Yarra	Structure	Yarra	0	0.99961	0	0	0	0.0003875
MP_OV_2018_238	Ovens	NA	NA	No	Yes	Yes	No	U	2018	221	NA	Locally-born DxD	2	2015	MP_Tr2014_062	MP_Tr2014_011	NA	NA	NA	NA	NA	Group 16	Dartmouth	Sibship	Dartmouth	0.99999	0	0	0	1e-05	0
MP_OV_2018_223	Ovens	NA	NA	No	Yes	Yes	No	U	2018	249	NA	Stocked DxY	3	2014	MP_CBR92	MP_GBR09	2014	NA	0.0723056	NA	NA	Group 2	Two-population	Broodstock parents	Two-population	1e-05	0	0.965873	0.0256725	0.0071135	0.00133
MP_OV_2018_231	Ovens	NA	NA	No	Yes	Yes	No	U	2018	202	NA	Stocked DxD	2	2015	MP_CBR98	MP_CBR77	2015	NA	0.0739726	NA	NA	Group 4	Dartmouth	Broodstock parents	Dartmouth	0.999705	0	1e-05	0	0.0002855	0
MP_OV_2018_249	Ovens	NA	NA	No	Yes	Yes	Yes	U	2018	231	NA	Locally-born (Dartmouth)	2	2015	NA	NA	NA	NA	NA	0.997	0.003	NA	Dartmouth	Structure	Dartmouth	1	0	0	0	0	0
MP_OV_2018_257	Ovens	NA	NA	No	Yes	Yes	Yes	U	2018	241	NA	Stocked DxD	3	2014	MP_CBR93	MP_CBR101	2014	NA	0.0734694	0.995	0.005	Group 13	Dartmouth	Broodstock parents	Dartmouth	1	0	0	0	0	0
MP_OV_2018_265	Ovens	NA	NA	No	Yes	Yes	Yes	U	2018	134	NA	Locally-born (Yarra)	1	2016	NA	NA	NA	NA	NA	0.0098	0.9902	NA	Yarra	Structure	Yarra	0	0.997812	0.0002975	6e-06	0	0.001884
MP_OV_2018_239	Ovens	NA	NA	No	Yes	Yes	Yes	U	2018	172	NA	Locally-born (Yarra)	1	2016	NA	NA	NA	NA	NA	0.009	0.991	NA	Yarra	Structure	Yarra	0	0.999039	1e-05	0	0	0.0009435
MP_OV_2018_224	Ovens	NA	NA	No	Yes	Yes	No	U	2018	301	NA	Stocked YxY	4	<2014	MP_GBR64	MP_GBR70	2013	NA	0.0846995	NA	NA	Group 27	Yarra	Broodstock parents	Yarra	0	0.994774	0.000486	6.25e-05	0	0.004681
MP_OV_2018_232	Ovens	NA	NA	No	Yes	Yes	Yes	U	2018	110	NA	Locally-born (Yarra)	0	2017	NA	NA	NA	NA	NA	0.0575	0.9425	NA	Yarra	Structure	Yarra	0	0.993706	2.05e-05	3.3e-05	0	0.0062385
MP_OV_2018_250	Ovens	NA	NA	No	Yes	Yes	Yes	U	2018	151	NA	Locally-born (Yarra)	1	2016	NA	NA	NA	NA	NA	0.1771	0.8229	NA	Yarra	Structure	Yarra	0	0.576232	0.082616	0.095687	1e-05	0.245453
MP_OV_2018_258	Ovens	NA	NA	No	Yes	Yes	Yes	U	2018	197	NA	Locally-born not unique- identical to another Ovens individual inferred to be locally-born	2	2015	NA	NA	NA	MP_OV129	NA	0.007	0.993	Group 23	Yarra	Structure	Yarra	NA	NA	NA	NA	NA	NA
MP_OV_2018_266	Ovens	NA	NA	No	Yes	Yes	Yes	U	2018	125	NA	Locally-born (Yarra)	1	2016	NA	NA	NA	NA	NA	0.005	0.995	NA	Yarra	Structure	Yarra	0	0.99998	0	0	0	2e-05
MP_OV_2018_240	Ovens	NA	NA	No	Yes	Yes	No	U	2018	229	NA	Locally-born (Dartmouth)	2	2015	NA	NA	NA	NA	NA	NA	NA	Group 18	Dartmouth	Sibship	Dartmouth	0.999693	0	1e-05	0	0.0002925	0
MP_OV_2018_225	Ovens	NA	NA	No	Yes	Yes	No	U	2018	354	NA	Stocked YxY	5	<2014	MP_GBR04	MP_GBR09	2012	MP_OV043	0.100413	NA	NA	Group 19	Yarra	Broodstock parents	Yarra	NA	NA	NA	NA	NA	NA
MP_OV_2018_233	Ovens	NA	NA	No	Yes	Yes	No	U	2018	121	NA	Locally-born (Yarra)	1	2016	NA	NA	NA	NA	NA	NA	NA	Group 15	Yarra	Sibship	Yarra	0	0.994479	0	2.6e-05	0	0.0054945
MP_OV_2018_251	Ovens	NA	NA	No	Yes	Yes	Yes	U	2018	72	NA	Stocked DxD	0	2017	MP_CBR1400	MP_CBR1411	2017	NA	0.0588235	0.995	0.005	NA	Dartmouth	Broodstock parents	Dartmouth	0.999971	0	0	0	2.95e-05	0
MP_OV_2018_259	Ovens	NA	NA	No	Yes	Yes	Yes	U	2018	137	NA	Locally-born (Yarra)	1	2016	NA	NA	NA	NA	NA	0.0148	0.9853	NA	Yarra	Structure	Yarra	0	0.998352	9.35e-05	7.5e-06	0	0.0015485
MP_OV_2018_267	Ovens	NA	NA	No	Yes	Yes	No	U	2018	118	NA	Locally-born (Yarra)	1	2016	NA	NA	NA	NA	NA	NA	NA	Group 30	Yarra	Sibship	Yarra	0	0.994815	0.000408	2e-05	0	0.0047585
MP_OV_2018_241	Ovens	NA	NA	No	Yes	Yes	Yes	U	2018	130	NA	Locally-born (Yarra)	1	2016	NA	NA	NA	NA	NA	0.007	0.993	NA	Yarra	Structure	Yarra	0	0.999746	0	0	0	0.000254
MP_OV_2018_226	Ovens	NA	NA	No	Yes	Yes	No	U	2018	254	NA	Stocked DxY	3	2014	MP_CBR91	MP_GBR14	2014	MP_OV082	0.104762	NA	NA	Group 9	Two-population	Broodstock parents	Two-population	NA	NA	NA	NA	NA	NA
MP_OV_2018_234	Ovens	NA	NA	No	Yes	Yes	Yes	U	2018	121	NA	Locally-born (Yarra)	1	2016	NA	NA	NA	NA	NA	0.0078	0.9923	NA	Yarra	Structure	Yarra	0	0.999911	0	0	0	8.95e-05
MP_OV_2018_252	Ovens	NA	NA	No	Yes	Yes	No	U	2018	232	NA	Stocked DxD	3	2014	MP_CBR92	MP_CBR100	2014	NA	0.0577465	NA	NA	Group 8	Dartmouth	Broodstock parents	Dartmouth	0.999981	0	0	0	1.9e-05	0
MP_OV_2018_260	Ovens	NA	NA	No	Yes	Yes	Yes	U	2018	227	NA	Stocked DxY	3	2014	MP_CBR93	MP_GBR67	2014	NA	0.103683	0.3679	0.632	Group 31	Two-population	Broodstock parents	Two-population	0	0	0.97168	0.0239995	0.0013085	0.0030115
MP_OV_2018_246	Ovens	NA	NA	No	Yes	Yes	No	U	2018	230	NA	Stocked DxY	3	2014	MP_CBR91	MP_GBR14	2014	NA	0.100413	NA	NA	Group 9	Two-population	Broodstock parents	Two-population	0	0	0.96951	0.0242875	0.0003785	0.005824
MP_OV_2018_242	Ovens	NA	NA	No	Yes	Yes	No	U	2018	224	NA	Stocked DxY	3	2014	MP_CBR92	MP_GBR09	2014	NA	0.0560345	NA	NA	Group 2	Two-population	Broodstock parents	Two-population	0	0.200342	0.68251	0.034282	0.0001915	0.082678
MP_OV_2018_227	Ovens	NA	NA	No	Yes	Yes	No	U	2018	273	NA	Stocked DxY	3	2014	MP_CBR91	MP_GBR14	2014	NA	0.0938776	NA	NA	Group 9	Two-population	Broodstock parents	Two-population	0	0	0.969492	0.0270505	0.0010675	0.0023905
MP_OV_2018_222	Ovens	NA	NA	No	Yes	Yes	Yes	U	2018	123	NA	Locally-born DxD	1	2016	MP_CBR164	MP_Tr2014_036	NA	NA	NA	0.994	0.006	NA	Dartmouth	Structure	Dartmouth	0.99995	0	0	0	5e-05	0
MP_OV_2018_253	Ovens	NA	NA	No	Yes	Yes	Yes	U	2018	45	NA	Locally-born (F1)	0	2017	NA	NA	NA	NA	NA	0.5517	0.4483	NA	Two-population	Structure	Two-population	6.75e-05	0	0.9541	0.0220905	0.0236035	0.0001405
MP_OV_2018_261	Ovens	NA	NA	No	Yes	Yes	No	U	2018	170	NA	Locally-born (Yarra)	1	2016	NA	NA	NA	NA	NA	NA	NA	Group 12	Yarra	Sibship	Yarra	0	0.973055	0.001802	0.0003235	0	0.024816
MP_OV_2018_247	Ovens	NA	NA	No	Yes	Yes	Yes	U	2018	136	NA	Locally-born (Yarra)	1	2016	NA	NA	NA	NA	NA	0.006	0.994	NA	Yarra	Structure	Yarra	0	0.999864	0	0	0	0.000136
MP_OV_2018_243	Ovens	NA	NA	No	Yes	Yes	Yes	U	2018	225	NA	Locally-born (Dartmouth)	2	2015	NA	NA	NA	NA	NA	0.993	0.007	NA	Dartmouth	Structure	Dartmouth	0.999981	0	0	0	1.95e-05	0
MP_OV_2018_228	Ovens	NA	NA	No	Yes	Yes	No	U	2018	194	NA	Stocked DxD	2	2015	MP_CBR98	MP_CBR77	2015	NA	0.0843537	NA	NA	Group 4	Dartmouth	Broodstock parents	Dartmouth	0.999898	0	0	0	0.0001005	0
MP_OV_2018_254	Ovens	NA	NA	No	Yes	Yes	Yes	U	2018	210	NA	Locally-born (F1)	2	2015	NA	NA	NA	NA	NA	0.412	0.5879	NA	Two-population	Structure	Two-population	0	0.0008145	0.751961	0.187561	0.0005795	0.0590845
MP_OV_2018_262	Ovens	NA	NA	No	Yes	Yes	Yes	U	2018	136	NA	Locally-born (Yarra)	1	2016	NA	NA	NA	NA	NA	0.006	0.994	NA	Yarra	Structure	Yarra	0	0.999775	0	0	0	0.0002235
MP_OV_2018_235	Ovens	NA	NA	No	Yes	Yes	No	U	2018	207	NA	Stocked DxY	2	2015	MP_CBR97	MP_GBR08	2015	NA	0.0989011	NA	NA	Group 20	Two-population	Broodstock parents	Two-population	0	0	0.595693	0.389594	0.005752	0.0089605
MP_OV_2018_244	Ovens	NA	NA	No	Yes	Yes	Yes	U	2018	135	NA	Locally-born (Yarra)	1	2016	NA	NA	NA	NA	NA	0.0546	0.9454	NA	Yarra	Structure	Yarra	0	0.994643	0	5.55e-05	0	0.0052985
MP_OV_2018_229	Ovens	NA	NA	No	Yes	Yes	Yes	U	2018	125	NA	Locally-born (Yarra)	1	2016	NA	NA	NA	NA	NA	0.008	0.992	NA	Yarra	Structure	Yarra	0	0.999323	2e-05	0	0	0.000655
MP_OV_2018_255	Ovens	NA	NA	No	Yes	Yes	Yes	U	2018	194	NA	Locally-born (Yarra)	2	2015	NA	NA	NA	NA	NA	0.003	0.997	NA	Yarra	Structure	Yarra	0	1	0	0	0	0
MP_OV_2018_263	Ovens	NA	NA	No	Yes	Yes	Yes	U	2018	126	NA	Locally-born (Yarra)	1	2016	NA	NA	NA	NA	NA	0.1566	0.8434	NA	Yarra	Structure	Yarra	0	0.514164	0.0007555	0.0138575	0	0.471222
MP_OV_2018_236	Ovens	NA	NA	No	Yes	Yes	Yes	U	2018	195	NA	Locally-born (Yarra)	2	2015	NA	NA	NA	NA	NA	0.009	0.991	NA	Yarra	Structure	Yarra	0	0.999802	0	0	0	0.000198
MP_OV_2018_197	Ovens	NA	NA	No	Yes	Yes	Yes	U	2018	224	NA	Locally-born (Yarra)	2	2015	NA	NA	NA	NA	NA	0.005	0.995	NA	Yarra	Structure	Yarra	0	0.999981	0	0	0	1.95e-05
MP_OV_2018_174	Ovens	NA	NA	No	Yes	Yes	Yes	U	2018	204	NA	Locally-born (Yarra)	2	2015	NA	NA	NA	NA	NA	0.006	0.994	NA	Yarra	Structure	Yarra	0	0.999901	0	0	0	9.95e-05
MP_OV_2018_182	Ovens	NA	NA	No	Yes	Yes	Yes	U	2018	145	NA	Locally-born (F1)	1	2016	NA	NA	NA	NA	NA	0.5711	0.4289	NA	Two-population	Structure	Two-population	0	0	0.970732	0.0260935	0.0028935	0.000281
MP_OV_2018_190	Ovens	NA	NA	No	Yes	Yes	Yes	U	2018	195	NA	Locally-born (Yarra)	2	2015	NA	NA	NA	NA	NA	0.0129	0.9871	Group 12	Yarra	Structure	Yarra	0	0.997887	2e-05	1e-05	0	0.002083
MP_OV_2018_205	Ovens	NA	NA	No	Yes	Yes	No	U	2018	228	NA	Locally-born (F1)	2	2015	NA	NA	NA	NA	NA	NA	NA	Group 1	Two-population	Sibship	Two-population	0.001476	0	0.877361	0.0424365	0.078578	0.000151
MP_OV_2018_213	Ovens	NA	NA	No	Yes	Yes	Yes	U	2018	156	NA	Locally-born (Yarra)	1	2016	NA	NA	NA	NA	NA	0.006	0.994	NA	Yarra	Structure	Yarra	0	0.999675	0	0	0	0.00032
MP_OV_2018_221	Ovens	NA	NA	No	Yes	Yes	Yes	U	2018	133	NA	Locally-born (Yarra)	1	2016	NA	NA	NA	NA	NA	0.004	0.996	NA	Yarra	Structure	Yarra	0	0.999996	0	0	0	4.5e-06
MP_OV_2018_297	Ovens	NA	NA	No	Yes	Yes	Yes	U	2018	210	NA	Locally-born (Yarra)	2	2015	NA	NA	NA	NA	NA	0.0249	0.9752	NA	Yarra	Structure	Yarra	0	0.999316	0	0	0	0.0006825
MP_OV_2018_305	Ovens	NA	NA	No	Yes	Yes	Yes	U	2018	132	NA	Locally-born (Dartmouth)	1	2016	NA	NA	NA	NA	NA	0.7465	0.2535	NA	Two-population	Structure	Two-population	0.708371	0	0.162456	0.026837	0.10231	3e-05
MP_OV_2018_291	Ovens	NA	NA	No	Yes	Yes	Yes	U	2018	303	NA	Locally-born (F1)	>4	<2014	NA	NA	NA	NA	NA	0.4306	0.5694	NA	Two-population	Structure	Two-population	0	0.000102	0.966589	0.0261985	0.0012485	0.00586
MP_OV_2018_275	Ovens	NA	NA	No	Yes	Yes	Yes	U	2018	130	NA	Locally-born (Yarra)	1	2016	NA	NA	NA	NA	NA	0.006	0.994	NA	Yarra	Structure	Yarra	0	0.998694	0	1e-05	0	0.001296
MP_OV_2018_166	Ovens	NA	NA	No	Yes	Yes	No	U	2018	241	NA	Stocked DxY	3	2014	MP_CBR91	MP_GBR14	2014	NA	0.104683	NA	NA	Group 9	Two-population	Broodstock parents	Two-population	0	0	0.969448	0.0197875	0.010627	0.000137
MP_OV_2018_198	Ovens	NA	NA	No	Yes	Yes	Yes	U	2018	223	NA	Locally-born (F1)	2	2015	NA	NA	NA	NA	NA	0.6431	0.3569	NA	Two-population	Structure	Two-population	4e-06	0	0.687974	0.137464	0.174549	1e-05
MP_OV_2018_175	Ovens	NA	NA	No	Yes	Yes	No	U	2018	133	NA	Locally-born (Yarra)	1	2016	NA	NA	NA	NA	NA	NA	NA	Group 32	Yarra	Sibship	Yarra	0	0.997599	9e-05	2e-05	0	0.002292
MP_OV_2018_183	Ovens	NA	NA	No	Yes	Yes	Yes	U	2018	124	NA	Locally-born (Yarra)	1	2016	NA	NA	NA	NA	NA	0.1733	0.8267	NA	Yarra	Structure	Yarra	0	0.810422	0.0978985	0.0057955	0	0.085887
MP_OV_2018_191	Ovens	NA	NA	No	Yes	Yes	No	U	2018	129	NA	Locally-born (Yarra)	1	2016	NA	NA	NA	NA	NA	NA	NA	Group 33	Yarra	Sibship	Yarra	0	0.999929	0	0	0	7.05e-05
MP_OV_2018_206	Ovens	NA	NA	No	Yes	Yes	Yes	U	2018	250	NA	Stocked DxD	3	2014	MP_CBR95	MP_CBR103	2014	NA	0.0776567	0.8123	0.1878	NA	Dartmouth	Broodstock parents	Dartmouth	0.945242	0	0.0167405	0.0006	0.037422	0
MP_OV_2018_214	Ovens	NA	NA	No	Yes	Yes	No	U	2018	210	NA	Locally-born (F1)	2	2015	NA	NA	NA	NA	NA	NA	NA	Group 7	Two-population	Sibship	Two-population	0	0	0.959222	0.0317715	0.0082625	0.0007465
MP_OV_2018_151	Ovens	NA	NA	No	Yes	Yes	Yes	U	2018	175	NA	Locally-born (Yarra)	1	2016	NA	NA	NA	NA	NA	0.005	0.995	NA	Yarra	Structure	Yarra	0	0.999941	0	0	0	5.95e-05
MP_OV_2018_298	Ovens	NA	NA	No	Yes	Yes	Yes	U	2018	274	NA	Locally-born (F1)	3	2014	NA	NA	NA	NA	NA	0.4609	0.5391	NA	Two-population	Structure	Two-population	0	0	0.983361	0.0133195	7.95e-05	0.0032405
MP_OV_2018_306	Ovens	NA	NA	No	Yes	Yes	Yes	U	2018	124	NA	Locally-born (Yarra)	1	2016	NA	NA	NA	NA	NA	0.01	0.99	NA	Yarra	Structure	Yarra	0	0.999774	0	0	0	0.000226
MP_OV_2018_268	Ovens	NA	NA	No	Yes	Yes	Yes	U	2018	321	NA	Stocked YxY	5	<2014	MP_GBR03	MP_GBR08	2012	NA	0.107483	0.006	0.994	Group 34	Yarra	Broodstock parents	Yarra	0	0.999929	0	0	0	7.05e-05
MP_OV_2018_276	Ovens	NA	NA	No	Yes	Yes	Yes	U	2018	130	NA	Locally-born (Yarra)	1	2016	NA	NA	NA	NA	NA	0.1435	0.8566	Group 35	Yarra	Structure	Yarra	0	0.783343	0.032543	0.00921	0	0.174901
MP_OV_2018_167	Ovens	NA	NA	No	Yes	Yes	Yes	U	2018	263	NA	Stocked DxD	3	2014	MP_CBR92	MP_CBR100	2014	NA	0.0761905	0.991	0.009	Group 8	Dartmouth	Broodstock parents	Dartmouth	0.99999	0	0	0	1e-05	0
MP_OV_2018_199	Ovens	NA	NA	No	Yes	Yes	No	U	2018	216	NA	Locally-born (Yarra)	2	2015	NA	NA	NA	NA	NA	NA	NA	Group 36	Yarra	Sibship	Yarra	0	0.9986	0.000173	0	0	0.001223
MP_OV_2018_176	Ovens	NA	NA	No	Yes	Yes	Yes	U	2018	172	NA	Locally-born (Yarra)	1	2016	NA	NA	NA	NA	NA	0.004	0.996	NA	Yarra	Structure	Yarra	0	0.99996	0	0	0	4e-05
MP_OV_2018_184	Ovens	NA	NA	No	Yes	Yes	Yes	U	2018	260	NA	Locally-born (Yarra)	3	2014	NA	NA	NA	NA	NA	0.007	0.993	Group 26	Yarra	Structure	Yarra	0	0.999825	0	0	0	0.0001745
MP_OV_2018_192	Ovens	NA	NA	No	Yes	Yes	Yes	U	2018	126	NA	Locally-born (F1)	1	2016	NA	NA	NA	NA	NA	0.5116	0.4884	NA	Two-population	Structure	Two-population	0	0	0.980077	0.017419	0.001411	0.001093
MP_OV_2018_207	Ovens	NA	NA	No	Yes	Yes	No	U	2018	261	NA	Stocked DxD	3	2014	MP_CBR91	MP_CBR99	2014	NA	0.0789116	NA	NA	Group 37	Dartmouth	Broodstock parents	Dartmouth	0.730631	0	0.216976	0.0106685	0.0416645	6e-05
MP_OV_2018_215	Ovens	NA	NA	No	Yes	Yes	Yes	U	2018	140	NA	Locally-born (Yarra)	1	2016	NA	NA	NA	NA	NA	0.0079	0.9922	NA	Yarra	Structure	Yarra	0	0.999638	0	0	0	0.0003615
MP_OV_2018_152	Ovens	NA	NA	No	Yes	Yes	Yes	U	2018	123	NA	Locally-born (Yarra)	1	2016	NA	NA	NA	NA	NA	0.024	0.976	NA	Yarra	Structure	Yarra	0	0.983097	0.0027625	0.000314	0	0.0138225
MP_OV_2018_299	Ovens	NA	NA	No	Yes	Yes	Yes	U	2018	253	NA	Locally-born (Yarra)	3	2014	NA	NA	NA	NA	NA	0.006	0.994	NA	Yarra	Structure	Yarra	0	0.999352	3e-05	0	0	0.000619
MP_OV_2018_307	Ovens	NA	NA	No	Yes	Yes	No	U	2018	248	NA	Locally-born (F1)	3	2014	NA	NA	NA	NA	NA	NA	NA	Group 10	Two-population	Sibship	Two-population	0	0	0.935628	0.0553705	0.0061895	0.0028085
MP_OV_2018_269	Ovens	NA	NA	No	Yes	Yes	Yes	U	2018	284	NA	Locally-born (F1)	>4	<2014	NA	NA	NA	NA	NA	0.3964	0.6036	NA	Two-population	Structure	Two-population	0	0.002081	0.900089	0.061747	0.0002935	0.0357875
MP_OV_2018_160	Ovens	NA	NA	No	Yes	Yes	Yes	U	2018	342	NA	Translocated	>4	<2014	NA	NA	NA	MP_Tr2015_408	NA	0.996	0.004	NA	Dartmouth	Identity analysis	Dartmouth	1	0	0	0	0	0
MP_OV_2018_168	Ovens	NA	NA	No	Yes	Yes	No	U	2018	236	NA	Stocked DxY	3	2014	MP_CBR92	MP_GBR09	2014	NA	0.0870748	NA	NA	Group 2	Two-population	Broodstock parents	Two-population	0	0.011289	0.914069	0.023716	9.55e-05	0.0508285
MP_OV_2018_200	Ovens	NA	NA	No	Yes	Yes	No	U	2018	235	NA	Stocked DxD	3	2014	MP_CBR93	MP_CBR101	2014	NA	0.0776567	NA	NA	Group 13	Dartmouth	Broodstock parents	Dartmouth	0.999952	0	0	0	4.45e-05	0
MP_OV_2018_177	Ovens	NA	NA	No	Yes	Yes	Yes	U	2018	119	NA	Locally-born (Yarra)	1	2016	NA	NA	NA	NA	NA	0.0086	0.9915	NA	Yarra	Structure	Yarra	0	0.999915	0	0	0	8.45e-05
MP_OV_2018_185	Ovens	NA	NA	No	Yes	Yes	No	U	2018	282	NA	Stocked YxY	4	<2014	MP_GBR62	MP_GBR68	2013	NA	0.103401	NA	NA	Group 14	Yarra	Broodstock parents	Yarra	0	0.999668	0	0	0	0.000332
MP_OV_2018_193	Ovens	NA	NA	No	Yes	Yes	Yes	U	2018	192	NA	Locally-born (Yarra)	2	2015	NA	NA	NA	NA	NA	0.008	0.992	NA	Yarra	Structure	Yarra	0	0.998824	0.0001	0	0	0.0010765
MP_OV_2018_208	Ovens	NA	NA	No	Yes	Yes	Yes	U	2018	233	NA	Locally-born (Yarra)	2	2015	NA	NA	NA	NA	NA	0.009	0.991	NA	Yarra	Structure	Yarra	0	0.99983	0	0	0	0.000169
MP_OV_2018_216	Ovens	NA	NA	No	Yes	Yes	Yes	U	2018	203	NA	Locally-born (F1)	2	2015	NA	NA	NA	NA	NA	0.5232	0.4768	NA	Two-population	Structure	Two-population	0	0	0.949655	0.040828	0.009132	0.000389
MP_OV_2018_153	Ovens	NA	NA	No	Yes	Yes	Yes	U	2018	190	NA	Locally-born not unique- identical to another Ovens individual inferred to be locally-born	2	2015	NA	NA	NA	MP_OV077	NA	0.014	0.986	Group 29	Yarra	Structure	Yarra	NA	NA	NA	NA	NA	NA
MP_OV_2018_300	Ovens	NA	NA	No	Yes	Yes	No	U	2018	142	NA	Locally-born (Yarra)	1	2016	NA	NA	NA	NA	NA	NA	NA	Group 33	Yarra	Sibship	Yarra	0	0.99998	0	0	0	2e-05
MP_OV_2018_308	Ovens	NA	NA	No	Yes	Yes	Yes	U	2018	134	NA	Locally-born (Yarra)	1	2016	NA	NA	NA	NA	NA	0.007	0.993	NA	Yarra	Structure	Yarra	0	0.999842	0	0	0	0.000158
MP_OV_2018_270	Ovens	NA	NA	No	Yes	Yes	No	U	2018	262	NA	Stocked DxY	3	2014	MP_CBR93	MP_GBR67	2014	NA	0.103967	NA	NA	Group 31	Two-population	Broodstock parents	Two-population	0	1e-05	0.962457	0.028035	0.000543	0.0089585
MP_OV_2018_161	Ovens	NA	NA	No	Yes	Yes	No	U	2018	243	NA	Stocked DxD	3	2014	MP_CBR92	MP_CBR100	2014	NA	0.0680272	NA	NA	Group 8	Dartmouth	Broodstock parents	Dartmouth	0.99999	0	0	0	1e-05	0
MP_OV_2018_169	Ovens	NA	NA	No	Yes	Yes	No	U	2018	220	NA	Stocked DxD	3	2015	MP_CBR93	MP_CBR101	2014	MP_OV_2018_170	0.0762943	NA	NA	Group 13	Dartmouth	Broodstock parents	Dartmouth	NA	NA	NA	NA	NA	NA
MP_OV_2018_201	Ovens	NA	NA	No	Yes	Yes	Yes	U	2018	280	NA	Stocked YxY	4	<2014	MP_GBR64	MP_GBR70	2013	NA	0.0916553	0.0566	0.9434	Group 27	Yarra	Broodstock parents	Yarra	0	0.983535	9.8e-05	0.000357	0	0.0160095
MP_OV_2018_178	Ovens	NA	NA	No	Yes	Yes	Yes	U	2018	179	NA	Locally-born (Yarra)	1	2016	NA	NA	NA	NA	NA	0.007	0.993	Group 19	Yarra	Structure	Yarra	0	0.999934	0	0	0	6.55e-05
MP_OV_2018_186	Ovens	NA	NA	No	Yes	Yes	No	U	2018	249	NA	Stocked DxY	3	2014	MP_CBR91	MP_GBR14	2014	NA	0.0900409	NA	NA	Group 9	Two-population	Broodstock parents	Two-population	0.00188	0	0.830931	0.12982	0.0351185	0.00225
MP_OV_2018_194	Ovens	NA	NA	No	Yes	Yes	Yes	U	2018	139	NA	Locally-born (F1)	1	2016	NA	NA	NA	NA	NA	0.4214	0.5786	Group 38	Two-population	Structure	Two-population	0	7.45e-05	0.963182	0.0274185	0.000448	0.0088805
MP_OV_2018_209	Ovens	NA	NA	No	Yes	Yes	No	U	2018	211	NA	Locally-born (Yarra)	2	2015	NA	NA	NA	NA	NA	NA	NA	Group 36	Yarra	Sibship	Yarra	0	0.999269	1e-05	0	0	0.000721
MP_OV_2018_217	Ovens	NA	NA	No	Yes	Yes	Yes	U	2018	186	NA	Locally-born (Yarra)	2	2015	NA	NA	NA	NA	NA	0.004	0.996	NA	Yarra	Structure	Yarra	0	0.99999	0	0	0	1e-05
MP_OV_2018_154	Ovens	NA	NA	No	Yes	Yes	Yes	U	2018	131	NA	Locally-born (Yarra)	1	2016	NA	NA	NA	NA	NA	0.009	0.991	NA	Yarra	Structure	Yarra	0	0.99915	1e-05	0	0	0.0008425
MP_OV_2018_301	Ovens	NA	NA	No	Yes	Yes	Yes	U	2018	180	NA	Locally-born (Yarra)	1	2016	NA	NA	NA	NA	NA	0.005	0.995	NA	Yarra	Structure	Yarra	0	0.999939	0	0	0	6.05e-05
MP_OV_2018_293	Ovens	NA	NA	No	Yes	Yes	Yes	U	2018	150	NA	Locally-born (Yarra)	1	2016	NA	NA	NA	NA	NA	0.0103	0.9897	NA	Yarra	Structure	Yarra	0	0.999589	0	0	0	0.000407
MP_OV_2018_271	Ovens	NA	NA	No	Yes	Yes	Yes	U	2018	145	NA	Locally-born (Yarra)	1	2016	NA	NA	NA	NA	NA	0.0382	0.9618	NA	Yarra	Structure	Yarra	0	0.995756	0.000142	1e-05	0	0.0040995
MP_OV_2018_162	Ovens	NA	NA	No	Yes	Yes	Yes	U	2018	212	NA	Locally-born (F1)	2	2015	NA	NA	NA	NA	NA	0.4215	0.5784	NA	Two-population	Structure	Two-population	0	0	0.97838	0.0195035	0.000185	0.0019285
MP_OV_2018_170	Ovens	NA	NA	No	Yes	Yes	No	U	2018	210	NA	Stocked not unique- identical to another individual	2	2015	MP_CBR93	MP_CBR101	2014	MP_OV_2018_169	NA	NA	NA	Group 13	Dartmouth	Sibship	Dartmouth	0.999906	0	0	0	9.15e-05	0
MP_OV_2018_202	Ovens	NA	NA	No	Yes	Yes	No	U	2018	205	NA	Locally-born (F1)	2	2015	NA	NA	NA	NA	NA	NA	NA	Group 7	Two-population	Sibship	Two-population	0	0	0.975924	0.020159	0.003568	0.00035
MP_OV_2018_179	Ovens	NA	NA	No	Yes	Yes	No	U	2018	201	NA	Locally-born (F1)	2	2015	NA	NA	NA	NA	NA	NA	NA	Group 7	Two-population	Sibship	Two-population	4.8e-05	0	0.948128	0.029429	0.0220485	0.0003495
MP_OV_2018_187	Ovens	NA	NA	No	Yes	Yes	Yes	U	2018	142	NA	Locally-born (Yarra)	1	2016	NA	NA	NA	NA	NA	0.004	0.996	NA	Yarra	Structure	Yarra	0	0.99999	0	0	0	1e-05
MP_OV_2018_195	Ovens	NA	NA	No	Yes	Yes	Yes	U	2018	116	NA	Locally-born (Yarra)	1	2016	NA	NA	NA	NA	NA	0.006	0.994	NA	Yarra	Structure	Yarra	0	0.999775	0	0	0	0.0002245
MP_OV_2018_210	Ovens	NA	NA	No	Yes	Yes	Yes	U	2018	203	NA	Locally-born (Yarra)	2	2015	NA	NA	NA	NA	NA	0.008	0.992	NA	Yarra	Structure	Yarra	0	0.999399	4e-05	0	0	0.000563
MP_OV_2018_218	Ovens	NA	NA	No	Yes	Yes	Yes	U	2018	215	NA	Locally-born (F1)	2	2015	NA	NA	NA	NA	NA	0.5861	0.4139	NA	Two-population	Structure	Two-population	0.0002735	0	0.897915	0.062274	0.0390945	0.000444
MP_OV_2018_155	Ovens	NA	NA	No	Yes	Yes	Yes	U	2018	47	NA	Stocked DxD	0	2017	MP_CBR1393	MP_CBR1405	2017	NA	0.0695771	0.997	0.003	NA	Dartmouth	Broodstock parents	Dartmouth	1	0	0	0	0	0
MP_OV_2018_302	Ovens	NA	NA	No	Yes	Yes	Yes	U	2018	213	NA	Locally-born (Yarra)	2	2015	NA	NA	NA	NA	NA	0.006	0.994	NA	Yarra	Structure	Yarra	0	0.999827	0	0	0	0.000172
MP_OV_2018_294	Ovens	NA	NA	No	Yes	Yes	No	U	2018	147	NA	Locally-born (Yarra)	1	2016	NA	NA	NA	NA	NA	NA	NA	Group 39	Yarra	Sibship	Yarra	0	0.999217	1e-05	0	0	0.000776
MP_OV_2018_272	Ovens	NA	NA	No	Yes	Yes	Yes	U	2018	136	NA	Locally-born (Yarra)	1	2016	NA	NA	NA	NA	NA	0.008	0.992	NA	Yarra	Structure	Yarra	0	0.999655	0	0	0	0.0003415
MP_OV_2018_163	Ovens	NA	NA	No	Yes	Yes	Yes	U	2018	299	NA	Stocked YxY	5	<2014	MP_GBR01	MP_GBR07	2012	NA	0.0900409	0.003	0.997	NA	Yarra	Broodstock parents	Yarra	0	1	0	0	0	0
MP_OV_2018_171	Ovens	NA	NA	No	Yes	Yes	No	U	2018	185	NA	Locally-born (Yarra)	2	2015	NA	NA	NA	NA	NA	NA	NA	Group 26	Yarra	Sibship	Yarra	0	0.995486	3e-06	1e-05	0	0.0045005
MP_OV_2018_203	Ovens	NA	NA	No	Yes	Yes	Yes	U	2018	132	NA	Locally-born (Yarra)	1	2016	NA	NA	NA	NA	NA	0.009	0.991	NA	Yarra	Structure	Yarra	0	0.999578	0	0	0	0.000421
MP_OV_2018_180	Ovens	NA	NA	No	Yes	Yes	Yes	U	2018	214	NA	Locally-born (F1)	2	2015	NA	NA	NA	NA	NA	0.4459	0.5541	NA	Two-population	Structure	Two-population	0	0.00035	0.939266	0.0450045	0.000511	0.014868
MP_OV_2018_188	Ovens	NA	NA	No	Yes	Yes	Yes	U	2018	238	NA	Locally-born (Yarra)	2	2015	NA	NA	NA	NA	NA	0.01	0.99	NA	Yarra	Structure	Yarra	0	0.999382	0	0	0	0.000617
MP_OV_2018_211	Ovens	NA	NA	No	Yes	Yes	No	U	2018	206	NA	Locally-born (F1)	2	2015	NA	NA	NA	NA	NA	NA	NA	Group 7	Two-population	Sibship	Two-population	0	0	0.96559	0.0281785	0.0053865	0.000843
MP_OV_2018_219	Ovens	NA	NA	No	Yes	Yes	Yes	U	2018	125	NA	Locally-born (F1)	1	2016	NA	NA	NA	NA	NA	0.5587	0.4413	NA	Two-population	Structure	Two-population	0	0	0.944173	0.052083	0.002858	0.000888
MP_OV_2018_309	Ovens	NA	NA	No	Yes	Yes	Yes	U	2018	242	NA	Locally-born (Yarra)	3	2014	NA	NA	NA	NA	NA	0.0095	0.9906	NA	Yarra	Structure	Yarra	0	0.999399	0	0	0	0.000601
MP_OV_2018_303	Ovens	NA	NA	No	Yes	Yes	Yes	U	2018	131	NA	Locally-born (backcross to Yarra)	1	2016	NA	NA	NA	NA	NA	0.2805	0.7195	NA	Two-population	Structure	Two-population	0	0.110245	0.065123	0.314309	1.9e-05	0.510302
MP_OV_2018_295	Ovens	NA	NA	No	Yes	Yes	Yes	U	2018	48	NA	Locally-born (F1)	0	2017	NA	NA	NA	NA	NA	0.7238	0.2762	NA	Two-population	Structure	Two-population	0.036447	0	0.794648	0.028333	0.140541	3e-05
MP_OV_2018_273	Ovens	NA	NA	No	Yes	Yes	No	U	2018	148	NA	Locally-born (Yarra)	1	2016	NA	NA	NA	NA	NA	NA	NA	Group 33	Yarra	Sibship	Yarra	0	0.999916	0	0	0	8.4e-05
MP_OV_2018_164	Ovens	NA	NA	No	Yes	Yes	No	U	2018	260	NA	Locally-born (F1)	3	2014	NA	NA	NA	NA	NA	NA	NA	Group 10	Two-population	Sibship	Two-population	0	1e-05	0.951138	0.0384675	0.000418	0.0099675
MP_OV_2018_172	Ovens	NA	NA	No	Yes	Yes	Yes	U	2018	253	NA	Locally-born (F1)	3	2014	NA	NA	NA	NA	NA	0.2945	0.7055	NA	Two-population	Structure	Two-population	0	0.012223	0.825738	0.0223795	0	0.139655
MP_OV_2018_204	Ovens	NA	NA	No	Yes	Yes	No	U	2018	258	NA	Stocked DxY	3	2014	MP_CBR91	MP_GBR14	2014	NA	0.10068	NA	NA	Group 9	Two-population	Broodstock parents	Two-population	0	0	0.877404	0.110594	0.0032145	0.0087865
MP_OV_2018_181	Ovens	NA	NA	No	Yes	Yes	No	U	2018	128	NA	Locally-born (F1)	1	2016	NA	NA	NA	NA	NA	NA	NA	Group 35	Yarra	Sibship	Yarra	0	0.033802	0.810349	0.067071	0.000227	0.0885505
MP_OV_2018_189	Ovens	NA	NA	No	Yes	Yes	No	U	2018	244	NA	Locally-born (F1)	3	2014	NA	NA	NA	NA	NA	NA	NA	Group 10	Two-population	Sibship	Two-population	0	0.0002115	0.916783	0.028637	2e-05	0.0543505
MP_OV_2018_212	Ovens	NA	NA	No	Yes	Yes	Yes	U	2018	131	NA	Locally-born (Yarra)	1	2016	NA	NA	NA	NA	NA	0.015	0.985	NA	Yarra	Structure	Yarra	0	0.992862	0.000609	9.2e-05	0	0.0064375
MP_OV_2018_220	Ovens	NA	NA	No	Yes	Yes	Yes	U	2018	207	NA	Locally-born (Yarra)	2	2015	NA	NA	NA	NA	NA	0.0136	0.9865	Group 36	Yarra	Structure	Yarra	0	0.997488	1e-05	3e-05	0	0.0024725
MP_OV_2018_296	Ovens	NA	NA	No	Yes	Yes	Yes	U	2018	210	NA	Locally-born (Yarra)	2	2015	NA	NA	NA	NA	NA	0.01	0.99	NA	Yarra	Structure	Yarra	0	0.998622	1e-05	0	0	0.0013675
MP_OV_2018_304	Ovens	NA	NA	No	Yes	Yes	Yes	U	2018	138	NA	Locally-born (Yarra)	1	2016	NA	NA	NA	NA	NA	0.01	0.99	Group 32	Yarra	Structure	Yarra	0	0.998129	0.0003275	1e-05	0	0.001538
MP_OV_2018_290	Ovens	NA	NA	No	Yes	Yes	No	U	2018	384	NA	Stocked YxY	5	<2014	MP_GBR03	MP_GBR08	2012	NA	0.0953678	NA	NA	Group 34	Yarra	Broodstock parents	Yarra	0	0.999707	0	0	0	0.0002935
MP_OV_2018_274	Ovens	NA	NA	No	Yes	Yes	Yes	U	2018	132	NA	Locally-born (Yarra)	1	2016	NA	NA	NA	NA	NA	0.0721	0.928	NA	Yarra	Structure	Yarra	0	0.990471	2.85e-05	6.95e-05	0	0.0094345
MP_OV_2018_165	Ovens	NA	NA	No	Yes	Yes	No	U	2018	200	NA	Locally-born (F1)	2	2015	NA	NA	NA	NA	NA	NA	NA	Group 7	Two-population	Sibship	Two-population	0	0	0.962509	0.02985	0.0051575	0.002481
MP_OV_2018_173	Ovens	NA	NA	No	Yes	Yes	No	U	2018	186	NA	Locally-born (F1)	2	2015	NA	NA	NA	NA	NA	NA	NA	Group 40	Two-population	Sibship	Two-population	0	5e-07	0.971247	0.0222345	0.0003345	0.006179
MP_OV_2018_196	Ovens	NA	NA	No	Yes	Yes	Yes	U	2018	134	NA	Locally-born (F1)	1	2016	NA	NA	NA	NA	NA	0.7503	0.2498	NA	Two-population	Structure	Two-population	0.0069265	0	0.867053	0.032346	0.0935645	0.000108
MP_OV_2018_314	Ovens	NA	NA	No	Yes	Yes	Yes	U	2018	256	NA	Locally-born (Dartmouth)	3	2014	NA	NA	NA	NA	NA	0.992	0.008	Group 18	Dartmouth	Structure	Dartmouth	0.999732	0	1e-05	0	0.000257	0
MP_OV_2018_156	Ovens	NA	NA	No	Yes	Yes	Yes	U	2018	134	NA	Stocked DxD	1	2016	MP_CBR139	MP_CBR153	2016	NA	0.0639777	0.994	0.006	NA	Dartmouth	Broodstock parents	Dartmouth	0.99999	0	0	0	1e-05	0
MP_OV_2018_310	Ovens	NA	NA	No	Yes	Yes	Yes	U	2018	312	NA	Translocated	>4	<2014	NA	NA	NA	MP_Tr2015_263	NA	0.976	0.024	NA	Dartmouth	Identity analysis	Dartmouth	0.923921	0	0.0307235	0.001458	0.043897	0
MP_OV_2018_157	Ovens	NA	NA	No	Yes	Yes	Yes	U	2018	176	NA	Stocked DxY	2	2015	MP_CBR97	MP_GBR08	2015	NA	0.11612	0.4508	0.5492	Group 20	Two-population	Broodstock parents	Two-population	0	0	0.928566	0.0662415	0.0005455	0.004647
MP_OV_2018_311	Ovens	NA	NA	No	Yes	Yes	No	U	2018	263	NA	Stocked DxY	3	2014	MP_CBR94	MP_GBR60	2014	NA	0.0807114	NA	NA	Group 21	Two-population	Broodstock parents	Two-population	1e-05	0	0.943527	0.037561	0.018593	0.0003045
MP_OV_2018_158	Ovens	NA	NA	No	Yes	Yes	Yes	U	2018	186	NA	Locally-born (F1)	2	2015	NA	NA	NA	NA	NA	0.4174	0.5826	Group 40	Two-population	Structure	Two-population	0	0	0.877015	0.0826995	3e-05	0.040251
MP_OV_2018_312	Ovens	NA	NA	No	Yes	Yes	Yes	U	2018	198	NA	Locally-born (Yarra)	2	2015	NA	NA	NA	NA	NA	0.013	0.987	NA	Yarra	Structure	Yarra	0	0.984007	0.000324	0.0004685	0	0.0152025
MP_OV_2018_159	Ovens	NA	NA	No	Yes	Yes	Yes	U	2018	131	NA	Locally-born (F1)	1	2016	NA	NA	NA	NA	NA	0.4606	0.5394	NA	Two-population	Structure	Two-population	4.15e-05	0	0.949998	0.03085	0.018151	0.0009605
MP_OV_2018_313	Ovens	NA	NA	No	Yes	Yes	Yes	U	2018	133	NA	Locally-born (Yarra)	1	2016	NA	NA	NA	NA	NA	0.012	0.988	Group 30	Yarra	Structure	Yarra	0	0.998133	0.000296	1e-05	0	0.0015665
MP_OV_2018_317	Ovens	NA	NA	No	Yes	Yes	Yes	U	2018	129	NA	Stocked DxD	1	2016	MP_CBR141	MP_CBR158	2016	NA	0.0763984	0.994	0.006	NA	Dartmouth	Broodstock parents	Dartmouth	0.999825	0	0	0	0.0001725	0
MP_OV_2018_316	Ovens	NA	NA	No	Yes	Yes	Yes	U	2018	248	NA	Stocked DxD	3	2014	MP_CBR91	MP_CBR99	2014	NA	0.0858311	0.949	0.051	Group 37	Dartmouth	Broodstock parents	Dartmouth	0.99994	0	0	0	5.95e-05	0
MP_OV_2018_315	Ovens	NA	NA	No	Yes	Yes	No	U	2018	250	NA	Stocked DxD	3	2014	MP_CBR91	MP_CBR99	2014	NA	0.0708447	NA	NA	Group 37	Dartmouth	Broodstock parents	Dartmouth	0.990671	0	0.003187	0.0001325	0.006012	0
MP_OV_2018_283	Ovens	NA	NA	No	Yes	Yes	Yes	U	2018	134	NA	Locally-born (Yarra)	1	2016	NA	NA	NA	NA	NA	0.1188	0.8812	NA	Yarra	Structure	Yarra	0	0.967411	0.0006415	0.0003175	0	0.0316265
MP_OV_2018_292	Ovens	NA	NA	No	Yes	Yes	Yes	U	2018	138	NA	Locally-born (Yarra)	1	2016	NA	NA	NA	NA	NA	0.005	0.995	Group 33	Yarra	Structure	Yarra	0	0.99991	0	0	0	9e-05
MP_OV_2018_284	Ovens	NA	NA	No	Yes	Yes	Yes	U	2018	138	NA	Locally-born (backcross to Yarra)	1	2016	NA	NA	NA	NA	NA	0.2334	0.7666	NA	Two-population	Structure	Two-population	0	0.055756	0.141811	0.203846	0	0.598587
MP_OV_2018_277	Ovens	NA	NA	No	Yes	Yes	No	U	2018	194	NA	Stocked DxY	2	2015	MP_CBR96	MP_GBR79	2015	NA	0.0844687	NA	NA	Group 3	Two-population	Broodstock parents	Two-population	0.018134	0	0.77306	0.0709325	0.137717	0.000155
MP_OV_2018_285	Ovens	NA	NA	No	Yes	Yes	Yes	U	2018	133	NA	Locally-born (Yarra)	1	2016	NA	NA	NA	NA	NA	0.005	0.995	NA	Yarra	Structure	Yarra	0	0.99997	0	0	0	3e-05
MP_OV_2018_278	Ovens	NA	NA	No	Yes	Yes	Yes	U	2018	140	NA	Locally-born (F1)	1	2016	NA	NA	NA	NA	NA	0.5284	0.4715	Group 6	Two-population	Structure	Two-population	0	0	0.951947	0.043391	0.002954	0.001706
MP_OV_2018_286	Ovens	NA	NA	No	Yes	Yes	Yes	U	2018	122	NA	Locally-born (Yarra)	1	2016	NA	NA	NA	NA	NA	0.1231	0.8769	NA	Yarra	Structure	Yarra	0	0.875512	0.0017525	0.0009635	0	0.121772
MP_OV_2018_279	Ovens	NA	NA	No	Yes	Yes	Yes	U	2018	145	NA	Locally-born (F1)	1	2016	NA	NA	NA	NA	NA	0.3747	0.6253	NA	Two-population	Structure	Two-population	0	8e-05	0.955823	0.0342325	0.001678	0.0081885
MP_OV_2018_287	Ovens	NA	NA	No	Yes	Yes	No	U	2018	148	NA	Locally-born (F1)	1	2016	NA	NA	NA	NA	NA	NA	NA	Group 38	Two-population	Sibship	Two-population	0	0	0.97173	0.024931	0.000995	0.0023435
MP_OV_2018_280	Ovens	NA	NA	No	Yes	Yes	Yes	U	2018	145	NA	Locally-born (Yarra)	1	2016	NA	NA	NA	NA	NA	0.0392	0.9608	NA	Yarra	Structure	Yarra	0	0.978275	0.010282	0.000254	0	0.0111885
MP_OV_2018_288	Ovens	NA	NA	No	Yes	Yes	Yes	U	2018	122	NA	Locally-born (Yarra)	1	2016	NA	NA	NA	NA	NA	0.016	0.984	Group 39	Yarra	Structure	Yarra	0	0.984632	0.0083305	0.0001475	0	0.0068905
MP_OV_2018_281	Ovens	NA	NA	No	Yes	Yes	Yes	U	2018	135	NA	Locally-born (Yarra)	1	2016	NA	NA	NA	NA	NA	0.0879	0.9122	NA	Yarra	Structure	Yarra	0	0.984911	4.4e-05	1e-05	0	0.015036
MP_OV_2018_289	Ovens	NA	NA	No	Yes	Yes	Yes	U	2018	133	NA	Locally-born (F1)	1	2016	NA	NA	NA	NA	NA	0.2492	0.7507	NA	Two-population	Structure	Two-population	0	0.045848	0.660028	0.0752675	4e-05	0.218816
MP_OV_2018_282	Ovens	NA	NA	No	Yes	Yes	No	U	2018	224	NA	Stocked DxY	3	2014	MP_CBR91	MP_GBR14	2014	NA	0.0844687	NA	NA	Group 9	Two-population	Broodstock parents	Two-population	0.003613	0	0.778392	0.12386	0.0937485	0.000387
MP_SCH02	Snobs Creek Hatchery, born in captivity	NA	NA	Yes	Yes	No	No	U	2013	NA	NA	NA	NA	NA	NA	NA	NA	NA	NA	NA	NA	NA	NA	NA	NA	NA	NA	NA	NA	NA	NA
MP_SCH10	Snobs Creek Hatchery, born in captivity	NA	NA	Yes	Yes	No	No	U	2013	NA	NA	NA	NA	NA	NA	NA	NA	NA	NA	NA	NA	NA	NA	NA	NA	NA	NA	NA	NA	NA	NA
MP_SCH18	Snobs Creek Hatchery, born in captivity	NA	NA	Yes	Yes	No	No	U	2013	NA	NA	NA	NA	NA	NA	NA	NA	NA	NA	NA	NA	NA	NA	NA	NA	NA	NA	NA	NA	NA	NA
MP_SCH26	Snobs Creek Hatchery, born in captivity	NA	NA	Yes	Yes	No	No	U	2013	NA	NA	NA	NA	NA	NA	NA	NA	NA	NA	NA	NA	NA	NA	NA	NA	NA	NA	NA	NA	NA	NA
MP_SCH03	Snobs Creek Hatchery, born in captivity	NA	NA	Yes	Yes	No	No	U	2013	NA	NA	NA	NA	NA	NA	NA	NA	NA	NA	NA	NA	NA	NA	NA	NA	NA	NA	NA	NA	NA	NA
MP_SCH11	Snobs Creek Hatchery, born in captivity	NA	NA	Yes	Yes	No	No	U	2013	NA	NA	NA	NA	NA	NA	NA	NA	NA	NA	NA	NA	NA	NA	NA	NA	NA	NA	NA	NA	NA	NA
MP_SCH19	Snobs Creek Hatchery, born in captivity	NA	NA	Yes	Yes	No	No	U	2013	NA	NA	NA	NA	NA	NA	NA	NA	NA	NA	NA	NA	NA	NA	NA	NA	NA	NA	NA	NA	NA	NA
MP_SCH27	Snobs Creek Hatchery, born in captivity	NA	NA	Yes	Yes	No	No	U	2013	NA	NA	NA	NA	NA	NA	NA	NA	NA	NA	NA	NA	NA	NA	NA	NA	NA	NA	NA	NA	NA	NA
MP_SCH04	Snobs Creek Hatchery, born in captivity	NA	NA	Yes	Yes	No	No	U	2013	NA	NA	NA	NA	NA	NA	NA	NA	NA	NA	NA	NA	NA	NA	NA	NA	NA	NA	NA	NA	NA	NA
MP_SCH12	Snobs Creek Hatchery, born in captivity	NA	NA	Yes	Yes	No	No	U	2013	NA	NA	NA	NA	NA	NA	NA	NA	NA	NA	NA	NA	NA	NA	NA	NA	NA	NA	NA	NA	NA	NA
MP_SCH20	Snobs Creek Hatchery, born in captivity	NA	NA	Yes	Yes	No	No	U	2013	NA	NA	NA	NA	NA	NA	NA	NA	NA	NA	NA	NA	NA	NA	NA	NA	NA	NA	NA	NA	NA	NA
MP_SCH28	Snobs Creek Hatchery, born in captivity	NA	NA	Yes	Yes	No	No	U	2013	NA	NA	NA	NA	NA	NA	NA	NA	NA	NA	NA	NA	NA	NA	NA	NA	NA	NA	NA	NA	NA	NA
MP_SCH05	Snobs Creek Hatchery, born in captivity	NA	NA	Yes	Yes	No	No	U	2013	NA	NA	NA	NA	NA	NA	NA	NA	NA	NA	NA	NA	NA	NA	NA	NA	NA	NA	NA	NA	NA	NA
MP_SCH13	Snobs Creek Hatchery, born in captivity	NA	NA	Yes	Yes	No	No	U	2013	NA	NA	NA	NA	NA	NA	NA	NA	NA	NA	NA	NA	NA	NA	NA	NA	NA	NA	NA	NA	NA	NA
MP_SCH21	Snobs Creek Hatchery, born in captivity	NA	NA	Yes	Yes	No	No	U	2013	NA	NA	NA	NA	NA	NA	NA	NA	NA	NA	NA	NA	NA	NA	NA	NA	NA	NA	NA	NA	NA	NA
MP_SCH29	Snobs Creek Hatchery, born in captivity	NA	NA	Yes	Yes	No	No	U	2013	NA	NA	NA	NA	NA	NA	NA	NA	NA	NA	NA	NA	NA	NA	NA	NA	NA	NA	NA	NA	NA	NA
MP_SCH06	Snobs Creek Hatchery, born in captivity	NA	NA	Yes	Yes	No	No	U	2013	NA	NA	NA	NA	NA	NA	NA	NA	NA	NA	NA	NA	NA	NA	NA	NA	NA	NA	NA	NA	NA	NA
MP_SCH14	Snobs Creek Hatchery, born in captivity	NA	NA	Yes	Yes	No	No	U	2013	NA	NA	NA	NA	NA	NA	NA	NA	NA	NA	NA	NA	NA	NA	NA	NA	NA	NA	NA	NA	NA	NA
MP_SCH22	Snobs Creek Hatchery, born in captivity	NA	NA	Yes	Yes	No	No	U	2013	NA	NA	NA	NA	NA	NA	NA	NA	NA	NA	NA	NA	NA	NA	NA	NA	NA	NA	NA	NA	NA	NA
MP_SCH30	Snobs Creek Hatchery, born in captivity	NA	NA	Yes	Yes	No	No	U	2013	NA	NA	NA	NA	NA	NA	NA	NA	NA	NA	NA	NA	NA	NA	NA	NA	NA	NA	NA	NA	NA	NA
MP_SCH07	Snobs Creek Hatchery, born in captivity	NA	NA	Yes	Yes	No	No	U	2013	NA	NA	NA	NA	NA	NA	NA	NA	NA	NA	NA	NA	NA	NA	NA	NA	NA	NA	NA	NA	NA	NA
MP_SCH15	Snobs Creek Hatchery, born in captivity	NA	NA	Yes	Yes	No	No	U	2013	NA	NA	NA	NA	NA	NA	NA	NA	NA	NA	NA	NA	NA	NA	NA	NA	NA	NA	NA	NA	NA	NA
MP_SCH23	Snobs Creek Hatchery, born in captivity	NA	NA	Yes	Yes	No	No	U	2013	NA	NA	NA	NA	NA	NA	NA	NA	NA	NA	NA	NA	NA	NA	NA	NA	NA	NA	NA	NA	NA	NA
MP_SCH08	Snobs Creek Hatchery, born in captivity	NA	NA	Yes	Yes	No	No	U	2013	NA	NA	NA	NA	NA	NA	NA	NA	NA	NA	NA	NA	NA	NA	NA	NA	NA	NA	NA	NA	NA	NA
MP_SCH16	Snobs Creek Hatchery, born in captivity	NA	NA	Yes	Yes	No	No	U	2013	NA	NA	NA	NA	NA	NA	NA	NA	NA	NA	NA	NA	NA	NA	NA	NA	NA	NA	NA	NA	NA	NA
MP_SCH24	Snobs Creek Hatchery, born in captivity	NA	NA	Yes	Yes	No	No	U	2013	NA	NA	NA	NA	NA	NA	NA	NA	NA	NA	NA	NA	NA	NA	NA	NA	NA	NA	NA	NA	NA	NA
MP_SCH01	Snobs Creek Hatchery, born in captivity	NA	NA	Yes	Yes	No	No	U	2013	NA	NA	NA	NA	NA	NA	NA	NA	NA	NA	NA	NA	NA	NA	NA	NA	NA	NA	NA	NA	NA	NA
MP_SCH09	Snobs Creek Hatchery, born in captivity	NA	NA	Yes	Yes	No	No	U	2013	NA	NA	NA	NA	NA	NA	NA	NA	NA	NA	NA	NA	NA	NA	NA	NA	NA	NA	NA	NA	NA	NA
MP_SCH17	Snobs Creek Hatchery, born in captivity	NA	NA	Yes	Yes	No	No	U	2013	NA	NA	NA	NA	NA	NA	NA	NA	NA	NA	NA	NA	NA	NA	NA	NA	NA	NA	NA	NA	NA	NA
MP_SCH25	Snobs Creek Hatchery, born in captivity	NA	NA	Yes	Yes	No	No	U	2013	NA	NA	NA	NA	NA	NA	NA	NA	NA	NA	NA	NA	NA	NA	NA	NA	NA	NA	NA	NA	NA	NA
MP_GBR35	Yarra	Bred but did not contribute to Ovens stocking	No	Yes	Yes	Yes	No	F	2011	350	NA	NA	>4	NA	NA	NA	NA	NA	NA	NA	NA	NA	NA	Source of origin	Yarra	NA	NA	NA	NA	NA	NA
MP_GBR42	Yarra	Bred but did not contribute to Ovens stocking	No	Yes	Yes	Yes	No	F	2011	350	NA	NA	>4	NA	NA	NA	NA	NA	NA	NA	NA	NA	NA	Source of origin	Yarra	NA	NA	NA	NA	NA	NA
MP_GBR43	Yarra	Bred but did not contribute to Ovens stocking	No	Yes	Yes	Yes	No	F	2011	330	NA	NA	>4	NA	NA	NA	NA	NA	NA	NA	NA	NA	NA	Source of origin	Yarra	NA	NA	NA	NA	NA	NA
MP_GBR44	Yarra	Bred but did not contribute to Ovens stocking	No	Yes	Yes	Yes	No	F	2011	360	NA	NA	>4	NA	NA	NA	NA	NA	NA	NA	NA	NA	NA	Source of origin	Yarra	NA	NA	NA	NA	NA	NA
MP_GBR45	Yarra	Bred but did not contribute to Ovens stocking	No	Yes	Yes	Yes	No	F	2011	310	NA	NA	>4	NA	NA	NA	NA	NA	NA	NA	NA	NA	NA	Source of origin	Yarra	NA	NA	NA	NA	NA	NA
MP_GBR31	Yarra	Bred but did not contribute to Ovens stocking	No	Yes	Yes	Yes	No	F	2011	390	NA	NA	>4	NA	NA	NA	NA	NA	NA	NA	NA	NA	NA	Source of origin	Yarra	NA	NA	NA	NA	NA	NA
MP_GBR33	Yarra	Bred but did not contribute to Ovens stocking	No	Yes	Yes	Yes	No	M	2011	245	NA	NA	3	NA	NA	NA	NA	NA	NA	NA	NA	NA	NA	Source of origin	Yarra	NA	NA	NA	NA	NA	NA
MP_GBR52	Yarra	Bred but did not contribute to Ovens stocking	No	Yes	Yes	Yes	No	M	2011	310	NA	NA	>4	NA	NA	NA	NA	NA	NA	NA	NA	NA	NA	Source of origin	Yarra	NA	NA	NA	NA	NA	NA
MP_GBR34	Yarra	Bred but did not contribute to Ovens stocking	No	Yes	Yes	Yes	No	M	2011	290	NA	NA	>4	NA	NA	NA	NA	NA	NA	NA	NA	NA	NA	Source of origin	Yarra	NA	NA	NA	NA	NA	NA
MP_GBR54	Yarra	Bred but did not contribute to Ovens stocking	No	Yes	Yes	Yes	No	M	2011	340	NA	NA	>4	NA	NA	NA	NA	NA	NA	NA	NA	NA	NA	Source of origin	Yarra	NA	NA	NA	NA	NA	NA
MP_GBR55	Yarra	Bred but did not contribute to Ovens stocking	No	Yes	Yes	Yes	No	M	2011	340	NA	NA	>4	NA	NA	NA	NA	NA	NA	NA	NA	NA	NA	Source of origin	Yarra	NA	NA	NA	NA	NA	NA
MP_GBR25	Yarra	Did not breed at Snobs Creek Hatchery	No	No	Yes	Yes	Yes	M	2012	250	NA	NA	3	NA	NA	NA	NA	MP_GBR23	NA	0.0432	0.9568	NA	NA	Source of origin	Yarra	NA	NA	NA	NA	NA	NA
MP_GY245	Yarra	NA	No	No	No	No	Yes	U	2017	168	NA	NA	2	NA	NA	NA	NA	NA	NA	0.007	0.993	NA	NA	Source of origin	Yarra	NA	NA	NA	NA	NA	NA
MP_G224	Yarra	NA	No	No	No	No	Yes	U	2013	303	NA	NA	>4	NA	NA	NA	NA	NA	NA	0.0527	0.9473	NA	NA	Source of origin	Yarra	NA	NA	NA	NA	NA	NA
MP_G227	Yarra	NA	No	No	No	No	Yes	U	2013	205	NA	NA	2	NA	NA	NA	NA	NA	NA	0.011	0.989	NA	NA	Source of origin	Yarra	NA	NA	NA	NA	NA	NA
MP_G222	Yarra	NA	No	No	No	No	Yes	U	2013	235	NA	NA	3	NA	NA	NA	NA	NA	NA	0.0483	0.9517	NA	NA	Source of origin	Yarra	NA	NA	NA	NA	NA	NA
MP_G253	Yarra	NA	No	No	No	No	Yes	U	2017	205	NA	NA	2	NA	NA	NA	NA	NA	NA	0.0063	0.9937	NA	NA	Source of origin	Yarra	NA	NA	NA	NA	NA	NA
MP_G277	Yarra	NA	No	No	No	No	Yes	U	2018	318	NA	NA	>4	NA	NA	NA	NA	NA	NA	0.008	0.992	NA	NA	Source of origin	Yarra	NA	NA	NA	NA	NA	NA
BFMP21	Yarra	NA	No	No	No	No	Yes	U	2018	210	NA	NA	3	NA	NA	NA	NA	NA	NA	0.005	0.995	NA	NA	Source of origin	Yarra	NA	NA	NA	NA	NA	NA
FRYGMP43	Yarra	NA	No	No	No	No	Yes	U	2018	378	NA	NA	>4	NA	NA	NA	NA	NA	NA	0.006	0.994	NA	NA	Source of origin	Yarra	NA	NA	NA	NA	NA	NA
MP_G278	Yarra	NA	No	No	No	No	Yes	U	2018	259	NA	NA	>4	NA	NA	NA	NA	NA	NA	0.005	0.995	NA	NA	Source of origin	Yarra	NA	NA	NA	NA	NA	NA
FRYGMP44	Yarra	NA	No	No	No	No	Yes	U	2018	340	NA	NA	>4	NA	NA	NA	NA	NA	NA	0.035	0.965	NA	NA	Source of origin	Yarra	NA	NA	NA	NA	NA	NA
LRSite2us MP6	Yarra	NA	No	No	No	No	Yes	U	2018	169	NA	NA	2	NA	NA	NA	NA	NA	NA	0.01	0.99	NA	NA	Source of origin	Yarra	NA	NA	NA	NA	NA	NA
MP_G280	Yarra	NA	No	No	No	No	Yes	U	2018	287	NA	NA	>4	NA	NA	NA	NA	NA	NA	0.012	0.988	NA	NA	Source of origin	Yarra	NA	NA	NA	NA	NA	NA
YR4	Yarra	NA	No	No	No	No	Yes	U	U	NA	NA	NA	NA	NA	NA	NA	NA	NA	NA	0.2139	0.7861	NA	NA	Source of origin	Yarra	NA	NA	NA	NA	NA	NA
MP_G150	Yarra	NA	No	No	No	No	Yes	U	2012	386	NA	NA	>4	NA	NA	NA	NA	NA	NA	0.0086	0.9914	NA	NA	Source of origin	Yarra	NA	NA	NA	NA	NA	NA
MP_G151	Yarra	NA	No	No	No	No	Yes	U	2012	374	NA	NA	>4	NA	NA	NA	NA	NA	NA	0.004	0.996	NA	NA	Source of origin	Yarra	NA	NA	NA	NA	NA	NA
MP_G164	Yarra	NA	No	No	No	No	Yes	U	2012	326	NA	NA	>4	NA	NA	NA	NA	NA	NA	0.004	0.996	NA	NA	Source of origin	Yarra	NA	NA	NA	NA	NA	NA
MP_G165	Yarra	NA	No	No	No	No	Yes	U	2012	362	NA	NA	>4	NA	NA	NA	NA	NA	NA	0.0071	0.9929	NA	NA	Source of origin	Yarra	NA	NA	NA	NA	NA	NA
MP_G73	Yarra	NA	No	No	No	No	Yes	F	2009	406	NA	NA	>4	NA	NA	NA	NA	NA	NA	0.01	0.99	NA	NA	Source of origin	Yarra	NA	NA	NA	NA	NA	NA
MP_GBR16	Yarra	Did not breed at Snobs Creek Hatchery	No	No	No	Yes	Yes	M	2012	355	NA	NA	>4	NA	NA	NA	NA	NA	NA	0.0136	0.9864	NA	NA	Source of origin	Yarra	NA	NA	NA	NA	NA	NA
MP_G99	Yarra	NA	No	No	No	No	Yes	U	2009	180	NA	NA	2	NA	NA	NA	NA	NA	NA	0.006	0.994	NA	NA	Source of origin	Yarra	NA	NA	NA	NA	NA	NA
MP_G146	Yarra	NA	No	No	No	No	Yes	U	2012	351	NA	NA	>4	NA	NA	NA	NA	NA	NA	0.004	0.996	NA	NA	Source of origin	Yarra	NA	NA	NA	NA	NA	NA
MP_G147	Yarra	NA	No	No	No	No	Yes	U	2012	343	NA	NA	>4	NA	NA	NA	NA	NA	NA	0.005	0.995	NA	NA	Source of origin	Yarra	NA	NA	NA	NA	NA	NA
MP_GBR24	Yarra	Did not breed at Snobs Creek Hatchery	No	No	No	Yes	Yes	F	U	325	NA	NA	>4	NA	NA	NA	NA	NA	NA	0.008	0.992	NA	NA	Source of origin	Yarra	NA	NA	NA	NA	NA	NA
MP_G46	Yarra	NA	No	No	No	No	Yes	U	2008	204	NA	NA	2	NA	NA	NA	NA	NA	NA	0.006	0.994	NA	NA	Source of origin	Yarra	NA	NA	NA	NA	NA	NA
MP_G159	Yarra	NA	No	No	No	No	Yes	U	2012	175	NA	NA	2	NA	NA	NA	NA	NA	NA	0.0963	0.9037	NA	NA	Source of origin	Yarra	NA	NA	NA	NA	NA	NA
MP_G169	Yarra	NA	No	No	No	No	Yes	U	2012	285	NA	NA	>4	NA	NA	NA	NA	NA	NA	0.0865	0.9136	NA	NA	Source of origin	Yarra	NA	NA	NA	NA	NA	NA
MP_G192	Yarra	NA	No	No	No	No	Yes	U	2013	392	NA	NA	>4	NA	NA	NA	NA	NA	NA	0.007	0.993	NA	NA	Source of origin	Yarra	NA	NA	NA	NA	NA	NA
MP_G179	Yarra	NA	No	No	No	No	Yes	U	2012	380	NA	NA	>4	NA	NA	NA	NA	NA	NA	0.0115	0.9886	NA	NA	Source of origin	Yarra	NA	NA	NA	NA	NA	NA
MP_G182	Yarra	NA	No	No	No	No	Yes	U	2012	240	NA	NA	3	NA	NA	NA	NA	NA	NA	0.021	0.979	NA	NA	Source of origin	Yarra	NA	NA	NA	NA	NA	NA
MP_G196	Yarra	NA	No	No	No	No	Yes	U	2013	382	NA	NA	>4	NA	NA	NA	NA	NA	NA	0.004	0.996	NA	NA	Source of origin	Yarra	NA	NA	NA	NA	NA	NA
MP_G197	Yarra	NA	No	No	No	No	Yes	U	2013	378	NA	NA	>4	NA	NA	NA	NA	NA	NA	0.012	0.988	NA	NA	Source of origin	Yarra	NA	NA	NA	NA	NA	NA
MP_G191	Yarra	NA	No	No	No	No	Yes	U	2013	385	NA	NA	>4	NA	NA	NA	NA	NA	NA	0.004	0.996	NA	NA	Source of origin	Yarra	NA	NA	NA	NA	NA	NA
MP_GBR23	Yarra	Did not breed at Snobs Creek Hatchery	Yes	Yes	Yes	Yes	No	F	2012	370	NA	NA	>4	NA	NA	NA	NA	MP_GBR25	NA	NA	NA	NA	NA	Source of origin	Yarra	NA	NA	NA	NA	NA	NA
MP_GBR46	Yarra	Did not breed at Snobs Creek Hatchery	Yes	Yes	Yes	Yes	Yes	F	2011	300	NA	NA	>4	NA	NA	NA	NA	NA	NA	0.0158	0.9843	NA	NA	Source of origin	Yarra	NA	NA	NA	NA	NA	NA
MP_GBR82	Yarra	Did not breed at Snobs Creek Hatchery	Yes	Yes	Yes	Yes	Yes	U	2011	235	NA	NA	3	NA	NA	NA	NA	NA	NA	0.0185	0.9815	NA	NA	Source of origin	Yarra	NA	NA	NA	NA	NA	NA
MP_GBR39	Yarra	Did not breed at Snobs Creek Hatchery	Yes	Yes	Yes	Yes	Yes	U	2011	235	NA	NA	3	NA	NA	NA	NA	NA	NA	0.012	0.988	NA	NA	Source of origin	Yarra	NA	NA	NA	NA	NA	NA
MP_GBR40	Yarra	Did not breed at Snobs Creek Hatchery	Yes	Yes	Yes	Yes	Yes	U	2011	205	NA	NA	2	NA	NA	NA	NA	NA	NA	0.006	0.994	NA	NA	Source of origin	Yarra	NA	NA	NA	NA	NA	NA
MP_GBR17	Yarra	Did not breed at Snobs Creek Hatchery	Yes	Yes	Yes	Yes	Yes	M	2012	250	NA	NA	3	NA	NA	NA	NA	NA	NA	0.0046	0.9954	NA	NA	Source of origin	Yarra	NA	NA	NA	NA	NA	NA
MP_GBR12	Yarra	Did not breed at Snobs Creek Hatchery	Yes	Yes	Yes	Yes	Yes	M	2012	225	NA	NA	3	NA	NA	NA	NA	NA	NA	0.005	0.995	NA	NA	Source of origin	Yarra	NA	NA	NA	NA	NA	NA
MP_GBR18	Yarra	Did not breed at Snobs Creek Hatchery	Yes	Yes	Yes	Yes	Yes	M	2012	325	NA	NA	>4	NA	NA	NA	NA	NA	NA	0.004	0.996	NA	NA	Source of origin	Yarra	NA	NA	NA	NA	NA	NA
MP_GBR26	Yarra	Did not breed at Snobs Creek Hatchery	Yes	Yes	Yes	Yes	Yes	U	2012	205	NA	NA	2	NA	NA	NA	NA	NA	NA	0.0165	0.9836	NA	NA	Source of origin	Yarra	NA	NA	NA	NA	NA	NA
MP_GBR74	Yarra	Did not breed at Snobs Creek Hatchery	Yes	Yes	Yes	Yes	Yes	M	2013	320	NA	NA	>4	NA	NA	NA	NA	NA	NA	0.0272	0.9729	NA	NA	Source of origin	Yarra	NA	NA	NA	NA	NA	NA
MP_GBR76	Yarra	Did not breed at Snobs Creek Hatchery	Yes	Yes	Yes	Yes	Yes	M	2013	310	NA	NA	>4	NA	NA	NA	NA	NA	NA	0.0239	0.9761	NA	NA	Source of origin	Yarra	NA	NA	NA	NA	NA	NA
MP_GBR77	Yarra	Did not breed at Snobs Creek Hatchery	Yes	Yes	Yes	Yes	Yes	M	2013	405	NA	NA	>4	NA	NA	NA	NA	NA	NA	0.005	0.995	NA	NA	Source of origin	Yarra	NA	NA	NA	NA	NA	NA
MP_GBR78	Yarra	Did not breed at Snobs Creek Hatchery	Yes	Yes	Yes	Yes	Yes	M	2013	320	NA	NA	>4	NA	NA	NA	NA	NA	NA	0.0086	0.9914	NA	NA	Source of origin	Yarra	NA	NA	NA	NA	NA	NA
MP_GBR83	Yarra	Did not breed at Snobs Creek Hatchery	Yes	Yes	Yes	Yes	Yes	F	2014	345	NA	NA	>4	NA	NA	NA	NA	NA	NA	0.005	0.995	NA	NA	Source of origin	Yarra	NA	NA	NA	NA	NA	NA
MP_GBR84	Yarra	Did not breed at Snobs Creek Hatchery	Yes	Yes	Yes	Yes	Yes	F	2014	290	NA	NA	>4	NA	NA	NA	NA	NA	NA	0.009	0.991	NA	NA	Source of origin	Yarra	NA	NA	NA	NA	NA	NA
MP_GBR92	Yarra	Did not breed at Snobs Creek Hatchery	Yes	Yes	Yes	Yes	Yes	U	2014	370	NA	NA	>4	NA	NA	NA	NA	NA	NA	0.005	0.995	NA	NA	Source of origin	Yarra	NA	NA	NA	NA	NA	NA
MP_GBR88	Yarra	Did not breed at Snobs Creek Hatchery	Yes	Yes	Yes	Yes	Yes	U	2015	220	NA	NA	3	NA	NA	NA	NA	NA	NA	0.0469	0.9531	NA	NA	Source of origin	Yarra	NA	NA	NA	NA	NA	NA
MP_GBR91	Yarra	Did not breed at Snobs Creek Hatchery	Yes	Yes	Yes	Yes	Yes	U	2015	260	NA	NA	>4	NA	NA	NA	NA	NA	NA	0.013	0.987	NA	NA	Source of origin	Yarra	NA	NA	NA	NA	NA	NA
MP_GBR94	Yarra	Did not breed at Snobs Creek Hatchery	Yes	Yes	Yes	Yes	Yes	F	U	NA	NA	NA	NA	NA	NA	NA	NA	NA	NA	0.0041	0.9959	NA	NA	Source of origin	Yarra	NA	NA	NA	NA	NA	NA
MP_GBR28	Yarra	Broodstock breeder with potential contribution to Ovens stocking	No	Yes	Yes	Yes	No	F	2009	410	No	NA	>4	NA	NA	NA	NA	NA	NA	NA	NA	NA	NA	Source of origin	Yarra	NA	NA	NA	NA	NA	NA
MP_GBR30	Yarra	Broodstock breeder with potential contribution to Ovens stocking	No	Yes	Yes	Yes	No	F	2009	325	No	NA	>4	NA	NA	NA	NA	NA	NA	NA	NA	NA	NA	Source of origin	Yarra	NA	NA	NA	NA	NA	NA
MP_GBR53	Yarra	Broodstock breeder with potential contribution to Ovens stocking	No	Yes	Yes	Yes	No	M	2011	200	Yes	NA	2	NA	NA	NA	NA	NA	NA	NA	NA	NA	NA	Source of origin	Yarra	0	0.979594	0.000476	0.000291	0	0.019638
MP_GBR03	Yarra	Broodstock breeder with potential contribution to Ovens stocking	No	Yes	Yes	Yes	No	F	2012	410	Yes	NA	>4	NA	NA	NA	NA	NA	NA	NA	NA	NA	NA	Source of origin	Yarra	0	0.999966	0	0	0	3.45e-05
MP_GBR04	Yarra	Broodstock breeder with potential contribution to Ovens stocking	No	Yes	Yes	Yes	No	F	2012	360	Yes	NA	>4	NA	NA	NA	NA	NA	NA	NA	NA	NA	NA	Source of origin	Yarra	0	0.99996	0	0	0	4e-05
MP_GBR05	Yarra	Broodstock breeder with potential contribution to Ovens stocking	No	Yes	Yes	Yes	No	F	2012	350	Yes	NA	>4	NA	NA	NA	NA	NA	NA	NA	NA	NA	NA	Source of origin	Yarra	0	0.998947	0	0	0	0.001048
MP_GBR01	Yarra	Broodstock breeder with potential contribution to Ovens stocking	No	Yes	Yes	Yes	No	F	2012	350	Yes	NA	>4	NA	NA	NA	NA	NA	NA	NA	NA	NA	NA	Source of origin	Yarra	0	0.999786	0	0	0	0.000214
MP_GBR02	Yarra	Broodstock breeder with potential contribution to Ovens stocking	No	Yes	Yes	Yes	No	F	2012	265	No	NA	>4	NA	NA	NA	NA	NA	NA	NA	NA	NA	NA	Source of origin	Yarra	NA	NA	NA	NA	NA	NA
MP_GBR08	Yarra	Broodstock breeder with potential contribution to Ovens stocking	No	Yes	Yes	Yes	No	M	2012	285	Yes	NA	>4	NA	NA	NA	NA	NA	NA	NA	NA	NA	NA	Source of origin	Yarra	0	0.999795	0	0	0	0.0002055
MP_GBR11	Yarra	Broodstock breeder with potential contribution to Ovens stocking	No	Yes	Yes	Yes	No	M	2012	340	No	NA	>4	NA	NA	NA	NA	NA	NA	NA	NA	NA	NA	Source of origin	Yarra	NA	NA	NA	NA	NA	NA
MP_GBR66	Yarra	Broodstock breeder with potential contribution to Ovens stocking	No	Yes	Yes	Yes	No	F	2013	260	No	NA	>4	NA	NA	NA	NA	NA	NA	NA	NA	NA	NA	Source of origin	Yarra	NA	NA	NA	NA	NA	NA
MP_GBR62	Yarra	Broodstock breeder with potential contribution to Ovens stocking	No	Yes	Yes	Yes	No	F	2013	375	Yes	NA	>4	NA	NA	NA	NA	NA	NA	NA	NA	NA	NA	Source of origin	Yarra	0	0.999949	0	0	0	5.05e-05
MP_GBR64	Yarra	Broodstock breeder with potential contribution to Ovens stocking	No	Yes	Yes	Yes	No	F	2013	360	Yes	NA	>4	NA	NA	NA	NA	NA	NA	NA	NA	NA	NA	Source of origin	Yarra	0	0.922227	0.0433	0.0010545	0	0.0334165
MP_GBR80	Yarra	Broodstock breeder with potential contribution to Ovens stocking	No	Yes	Yes	Yes	No	F	2013	320	No	NA	>4	NA	NA	NA	NA	NA	NA	NA	NA	NA	NA	Source of origin	Yarra	NA	NA	NA	NA	NA	NA
MP_GBR65	Yarra	Broodstock breeder with potential contribution to Ovens stocking	No	Yes	Yes	Yes	No	F	2013	333	No	NA	>4	NA	NA	NA	NA	NA	NA	NA	NA	NA	NA	Source of origin	Yarra	NA	NA	NA	NA	NA	NA
MP_GBR60	Yarra	Broodstock breeder with potential contribution to Ovens stocking	No	Yes	Yes	Yes	No	M	2013	355	Yes	NA	>4	NA	NA	NA	NA	NA	NA	NA	NA	NA	NA	Source of origin	Yarra	0	0.963851	0.00448	0.000168	0	0.031501
MP_GBR79	Yarra	Broodstock breeder with potential contribution to Ovens stocking	No	Yes	Yes	Yes	No	M	2013	370	Yes	NA	>4	NA	NA	NA	NA	NA	NA	NA	NA	NA	NA	Source of origin	Yarra	0	0.977614	0.004643	0.001486	0	0.0162535
MP_GBR51	Yarra	Broodstock breeder with potential contribution to Ovens stocking	Yes	Yes	Yes	Yes	No	M	2011	290	No	NA	>4	NA	NA	NA	NA	NA	NA	NA	NA	NA	NA	Source of origin	Yarra	NA	NA	NA	NA	NA	NA
MP_GBR22	Yarra	Broodstock breeder with potential contribution to Ovens stocking	Yes	Yes	Yes	Yes	No	F	2012	255	No	NA	>4	NA	NA	NA	NA	NA	NA	NA	NA	NA	NA	Source of origin	Yarra	NA	NA	NA	NA	NA	NA
MP_GBR14	Yarra	Broodstock breeder with potential contribution to Ovens stocking	Yes	Yes	Yes	Yes	No	M	2012	295	Yes	NA	>4	NA	NA	NA	NA	NA	NA	NA	NA	NA	NA	Source of origin	Yarra	0	0.742092	0.107274	0.011897	0	0.138734
MP_GBR07	Yarra	Broodstock breeder with potential contribution to Ovens stocking	Yes	Yes	Yes	Yes	No	M	2012	335	Yes	NA	>4	NA	NA	NA	NA	NA	NA	NA	NA	NA	NA	Source of origin	Yarra	0	0.999925	0	0	0	7.45e-05
MP_GBR09	Yarra	Broodstock breeder with potential contribution to Ovens stocking	Yes	Yes	Yes	Yes	No	M	2012	330	Yes	NA	>4	NA	NA	NA	NA	NA	NA	NA	NA	NA	NA	Source of origin	Yarra	0	0.999756	0	0	0	0.000244
MP_GBR10	Yarra	Broodstock breeder with potential contribution to Ovens stocking	Yes	Yes	Yes	Yes	No	M	2012	310	Yes	NA	>4	NA	NA	NA	NA	NA	NA	NA	NA	NA	NA	Source of origin	Yarra	0	0.999566	0	0	0	0.0004335
MP_GBR67	Yarra	Broodstock breeder with potential contribution to Ovens stocking	Yes	Yes	Yes	Yes	No	M	2013	350	Yes	NA	>4	NA	NA	NA	NA	NA	NA	NA	NA	NA	NA	Source of origin	Yarra	0	0.986018	0.0009055	0.000129	0	0.012947
MP_GBR68	Yarra	Broodstock breeder with potential contribution to Ovens stocking	Yes	Yes	Yes	Yes	No	M	2013	345	Yes	NA	>4	NA	NA	NA	NA	NA	NA	NA	NA	NA	NA	Source of origin	Yarra	0	0.999695	0	0	0	0.0003055
MP_GBR69	Yarra	Broodstock breeder with potential contribution to Ovens stocking	Yes	Yes	Yes	Yes	No	M	2013	305	No	NA	>4	NA	NA	NA	NA	NA	NA	NA	NA	NA	NA	Source of origin	Yarra	NA	NA	NA	NA	NA	NA
MP_GBR70	Yarra	Broodstock breeder with potential contribution to Ovens stocking	Yes	Yes	Yes	Yes	No	M	2013	320	Yes	NA	>4	NA	NA	NA	NA	NA	NA	NA	NA	NA	NA	Source of origin	Yarra	0	0.989308	0.0002585	2.45e-05	0	0.010412
MP_Tr2016_938	Dartmouth	NA	Yes	No	No	Yes	No	U	2016	53	No	NA	0	NA	NA	NA	NA	NA	NA	NA	NA	NA	NA	Source of origin	Dartmouth	NA	NA	NA	NA	NA	NA
MP_Tr2016_988	Dartmouth	NA	Yes	No	No	Yes	No	U	2016	89	No	NA	0	NA	NA	NA	NA	NA	NA	NA	NA	NA	NA	Source of origin	Dartmouth	NA	NA	NA	NA	NA	NA
MP_Tr2017_1580	Dartmouth	NA	Yes	No	No	Yes	No	U	2017	100	No	NA	0	NA	NA	NA	NA	NA	NA	NA	NA	NA	NA	Source of origin	Dartmouth	NA	NA	NA	NA	NA	NA
MP_Tr2017_1617	Dartmouth	NA	Yes	No	No	Yes	No	U	2017	105	No	NA	0	NA	NA	NA	NA	NA	NA	NA	NA	NA	NA	Source of origin	Dartmouth	NA	NA	NA	NA	NA	NA
MP_Tr2016_995	Dartmouth	NA	Yes	No	No	Yes	No	U	2016	60	No	NA	0	NA	NA	NA	NA	NA	NA	NA	NA	NA	NA	Source of origin	Dartmouth	NA	NA	NA	NA	NA	NA
MP_Tr2016_977	Dartmouth	NA	Yes	No	No	Yes	No	U	2016	64	No	NA	0	NA	NA	NA	NA	NA	NA	NA	NA	NA	NA	Source of origin	Dartmouth	NA	NA	NA	NA	NA	NA
MP_Tr2016_1047	Dartmouth	NA	Yes	No	No	Yes	No	U	2016	68	No	NA	0	NA	NA	NA	NA	NA	NA	NA	NA	NA	NA	Source of origin	Dartmouth	NA	NA	NA	NA	NA	NA
MP_Tr2016_933	Dartmouth	NA	Yes	No	No	Yes	No	U	2016	71	No	NA	0	NA	NA	NA	NA	NA	NA	NA	NA	NA	NA	Source of origin	Dartmouth	NA	NA	NA	NA	NA	NA
MP_Tr2016_982	Dartmouth	NA	Yes	No	No	Yes	No	U	2016	75	No	NA	0	NA	NA	NA	NA	NA	NA	NA	NA	NA	NA	Source of origin	Dartmouth	NA	NA	NA	NA	NA	NA
MPTr-2015-829	Dartmouth	NA	Yes	No	No	Yes	No	U	2016	80	No	NA	0	NA	NA	NA	NA	NA	NA	NA	NA	NA	NA	Source of origin	Dartmouth	NA	NA	NA	NA	NA	NA
MP_Tr2016_878	Dartmouth	NA	Yes	No	No	Yes	No	U	2016	83	No	NA	0	NA	NA	NA	NA	NA	NA	NA	NA	NA	NA	Source of origin	Dartmouth	NA	NA	NA	NA	NA	NA
MP_Tr2016_1042	Dartmouth	NA	Yes	No	No	Yes	No	U	2016	86	No	NA	0	NA	NA	NA	NA	NA	NA	NA	NA	NA	NA	Source of origin	Dartmouth	NA	NA	NA	NA	NA	NA
MP_Tr2016_974	Dartmouth	NA	Yes	No	No	Yes	No	U	2016	55	No	NA	0	NA	NA	NA	NA	NA	NA	NA	NA	NA	NA	Source of origin	Dartmouth	NA	NA	NA	NA	NA	NA
MP_Tr2016_893	Dartmouth	NA	Yes	No	No	Yes	No	U	2016	91	No	NA	0	NA	NA	NA	NA	NA	NA	NA	NA	NA	NA	Source of origin	Dartmouth	NA	NA	NA	NA	NA	NA
MP_Tr2017_1505	Dartmouth	NA	Yes	No	No	Yes	No	U	2017	100	No	NA	0	NA	NA	NA	NA	NA	NA	NA	NA	NA	NA	Source of origin	Dartmouth	NA	NA	NA	NA	NA	NA
MP_Tr2017_1720	Dartmouth	NA	Yes	No	No	Yes	No	U	2017	105	No	NA	0	NA	NA	NA	NA	NA	NA	NA	NA	NA	NA	Source of origin	Dartmouth	NA	NA	NA	NA	NA	NA
MP_Tr2016_980	Dartmouth	NA	Yes	No	No	Yes	No	U	2016	61	No	NA	0	NA	NA	NA	NA	NA	NA	NA	NA	NA	NA	Source of origin	Dartmouth	NA	NA	NA	NA	NA	NA
MP_Tr2016_1044	Dartmouth	NA	Yes	No	No	Yes	No	U	2016	65	No	NA	0	NA	NA	NA	NA	NA	NA	NA	NA	NA	NA	Source of origin	Dartmouth	NA	NA	NA	NA	NA	NA
MP_Tr2016_937	Dartmouth	NA	Yes	No	No	Yes	No	U	2016	69	No	NA	0	NA	NA	NA	NA	NA	NA	NA	NA	NA	NA	Source of origin	Dartmouth	NA	NA	NA	NA	NA	NA
MP_Tr2016_979	Dartmouth	NA	Yes	No	No	Yes	No	U	2016	72	No	NA	0	NA	NA	NA	NA	NA	NA	NA	NA	NA	NA	Source of origin	Dartmouth	NA	NA	NA	NA	NA	NA
MP_Tr2016_994	Dartmouth	NA	Yes	No	No	Yes	No	U	2016	75	No	NA	0	NA	NA	NA	NA	NA	NA	NA	NA	NA	NA	Source of origin	Dartmouth	NA	NA	NA	NA	NA	NA
MP_Tr2016_985	Dartmouth	NA	Yes	No	No	Yes	No	U	2016	81	No	NA	0	NA	NA	NA	NA	NA	NA	NA	NA	NA	NA	Source of origin	Dartmouth	NA	NA	NA	NA	NA	NA
MP_Tr2016_882	Dartmouth	NA	Yes	No	No	Yes	No	U	2016	83	No	NA	0	NA	NA	NA	NA	NA	NA	NA	NA	NA	NA	Source of origin	Dartmouth	NA	NA	NA	NA	NA	NA
MP_Tr2016_1043	Dartmouth	NA	Yes	No	No	Yes	No	U	2016	86	No	NA	0	NA	NA	NA	NA	NA	NA	NA	NA	NA	NA	Source of origin	Dartmouth	NA	NA	NA	NA	NA	NA
MP_Tr2016_993	Dartmouth	NA	Yes	No	No	Yes	No	U	2016	55	No	NA	0	NA	NA	NA	NA	NA	NA	NA	NA	NA	NA	Source of origin	Dartmouth	NA	NA	NA	NA	NA	NA
MPTr-2015-759	Dartmouth	NA	Yes	No	No	Yes	No	U	2016	181	No	NA	2	NA	NA	NA	NA	NA	NA	NA	NA	NA	NA	Source of origin	Dartmouth	NA	NA	NA	NA	NA	NA
MP_Tr2017_1491	Dartmouth	NA	Yes	No	No	Yes	No	U	2017	101	No	NA	0	NA	NA	NA	NA	NA	NA	NA	NA	NA	NA	Source of origin	Dartmouth	NA	NA	NA	NA	NA	NA
MP_Tr2017_1543	Dartmouth	NA	Yes	No	No	Yes	No	U	2017	106	No	NA	0	NA	NA	NA	NA	NA	NA	NA	NA	NA	NA	Source of origin	Dartmouth	NA	NA	NA	NA	NA	NA
MP_Tr2016_978	Dartmouth	NA	Yes	No	No	Yes	No	U	2016	62	No	NA	0	NA	NA	NA	NA	NA	NA	NA	NA	NA	NA	Source of origin	Dartmouth	NA	NA	NA	NA	NA	NA
MP_Tr2016_972	Dartmouth	NA	Yes	No	No	Yes	No	U	2016	66	No	NA	0	NA	NA	NA	NA	NA	NA	NA	NA	NA	NA	Source of origin	Dartmouth	NA	NA	NA	NA	NA	NA
MP_Tr2016_984	Dartmouth	NA	Yes	No	No	Yes	No	U	2016	70	No	NA	0	NA	NA	NA	NA	NA	NA	NA	NA	NA	NA	Source of origin	Dartmouth	NA	NA	NA	NA	NA	NA
MP_Tr2016_989	Dartmouth	NA	Yes	No	No	Yes	No	U	2016	72	No	NA	0	NA	NA	NA	NA	NA	NA	NA	NA	NA	NA	Source of origin	Dartmouth	NA	NA	NA	NA	NA	NA
MP_Tr2016_1049	Dartmouth	NA	Yes	No	No	Yes	No	U	2016	75	No	NA	0	NA	NA	NA	NA	NA	NA	NA	NA	NA	NA	Source of origin	Dartmouth	NA	NA	NA	NA	NA	NA
MP_Tr2016_986	Dartmouth	NA	Yes	No	No	Yes	No	U	2016	81	No	NA	0	NA	NA	NA	NA	NA	NA	NA	NA	NA	NA	Source of origin	Dartmouth	NA	NA	NA	NA	NA	NA
MPTr-2015-827	Dartmouth	NA	Yes	No	No	Yes	No	U	2016	83	No	NA	0	NA	NA	NA	NA	NA	NA	NA	NA	NA	NA	Source of origin	Dartmouth	NA	NA	NA	NA	NA	NA
MP_Tr2016_894	Dartmouth	NA	Yes	No	No	Yes	No	U	2016	86	No	NA	0	NA	NA	NA	NA	NA	NA	NA	NA	NA	NA	Source of origin	Dartmouth	NA	NA	NA	NA	NA	NA
MP_Tr2016_1050	Dartmouth	NA	Yes	No	No	Yes	No	U	2016	56	No	NA	0	NA	NA	NA	NA	NA	NA	NA	NA	NA	NA	Source of origin	Dartmouth	NA	NA	NA	NA	NA	NA
MPTr-2015-762	Dartmouth	NA	Yes	No	No	Yes	No	U	2016	91	No	NA	0	NA	NA	NA	NA	NA	NA	NA	NA	NA	NA	Source of origin	Dartmouth	NA	NA	NA	NA	NA	NA
MP_Tr2017_1633	Dartmouth	NA	Yes	No	No	Yes	No	U	2017	102	No	NA	0	NA	NA	NA	NA	NA	NA	NA	NA	NA	NA	Source of origin	Dartmouth	NA	NA	NA	NA	NA	NA
MP_Tr2017_1243	Dartmouth	NA	Yes	No	No	Yes	No	U	2017	107	No	NA	0	NA	NA	NA	NA	NA	NA	NA	NA	NA	NA	Source of origin	Dartmouth	NA	NA	NA	NA	NA	NA
MP_Tr2016_999	Dartmouth	NA	Yes	No	No	Yes	No	U	2016	62	No	NA	0	NA	NA	NA	NA	NA	NA	NA	NA	NA	NA	Source of origin	Dartmouth	NA	NA	NA	NA	NA	NA
MP_Tr2016_991	Dartmouth	NA	Yes	No	No	Yes	No	U	2016	66	No	NA	0	NA	NA	NA	NA	NA	NA	NA	NA	NA	NA	Source of origin	Dartmouth	NA	NA	NA	NA	NA	NA
MP_Tr2016_939	Dartmouth	NA	Yes	No	No	Yes	No	U	2016	70	No	NA	0	NA	NA	NA	NA	NA	NA	NA	NA	NA	NA	Source of origin	Dartmouth	NA	NA	NA	NA	NA	NA
MP_Tr2016_940	Dartmouth	NA	Yes	No	No	Yes	No	U	2016	72	No	NA	0	NA	NA	NA	NA	NA	NA	NA	NA	NA	NA	Source of origin	Dartmouth	NA	NA	NA	NA	NA	NA
MP_Tr2016_967	Dartmouth	NA	Yes	No	No	Yes	No	U	2016	77	No	NA	0	NA	NA	NA	NA	NA	NA	NA	NA	NA	NA	Source of origin	Dartmouth	NA	NA	NA	NA	NA	NA
MP_Tr2016_1045	Dartmouth	NA	Yes	No	No	Yes	No	U	2016	82	No	NA	0	NA	NA	NA	NA	NA	NA	NA	NA	NA	NA	Source of origin	Dartmouth	NA	NA	NA	NA	NA	NA
MP_Tr2016_962	Dartmouth	NA	Yes	No	No	Yes	No	U	2016	84	No	NA	0	NA	NA	NA	NA	NA	NA	NA	NA	NA	NA	Source of origin	Dartmouth	NA	NA	NA	NA	NA	NA
MPTr-2015-826	Dartmouth	NA	Yes	No	No	Yes	No	U	2016	86	No	NA	0	NA	NA	NA	NA	NA	NA	NA	NA	NA	NA	Source of origin	Dartmouth	NA	NA	NA	NA	NA	NA
MP_Tr2016_997	Dartmouth	NA	Yes	No	No	Yes	No	U	2016	57	No	NA	0	NA	NA	NA	NA	NA	NA	NA	NA	NA	NA	Source of origin	Dartmouth	NA	NA	NA	NA	NA	NA
MP_Tr2017_1262	Dartmouth	NA	Yes	No	No	Yes	No	U	2017	94	No	NA	0	NA	NA	NA	NA	NA	NA	NA	NA	NA	NA	Source of origin	Dartmouth	NA	NA	NA	NA	NA	NA
MP_Tr2017_1703	Dartmouth	NA	Yes	No	No	Yes	No	U	2017	102	No	NA	0	NA	NA	NA	NA	NA	NA	NA	NA	NA	NA	Source of origin	Dartmouth	NA	NA	NA	NA	NA	NA
MP_Tr2017_1340	Dartmouth	NA	Yes	No	No	Yes	No	U	2017	108	No	NA	0	NA	NA	NA	NA	NA	NA	NA	NA	NA	NA	Source of origin	Dartmouth	NA	NA	NA	NA	NA	NA
MP_Tr2016_932	Dartmouth	NA	Yes	No	No	Yes	No	U	2016	62	No	NA	0	NA	NA	NA	NA	NA	NA	NA	NA	NA	NA	Source of origin	Dartmouth	NA	NA	NA	NA	NA	NA
MP_Tr2016_998	Dartmouth	NA	Yes	No	No	Yes	No	U	2016	66	No	NA	0	NA	NA	NA	NA	NA	NA	NA	NA	NA	NA	Source of origin	Dartmouth	NA	NA	NA	NA	NA	NA
MP_Tr2016_961	Dartmouth	NA	Yes	No	No	Yes	No	U	2016	71	No	NA	0	NA	NA	NA	NA	NA	NA	NA	NA	NA	NA	Source of origin	Dartmouth	NA	NA	NA	NA	NA	NA
MP_Tr2016_960	Dartmouth	NA	Yes	No	No	Yes	No	U	2016	73	No	NA	0	NA	NA	NA	NA	NA	NA	NA	NA	NA	NA	Source of origin	Dartmouth	NA	NA	NA	NA	NA	NA
MPTr-2015-794	Dartmouth	NA	Yes	No	No	Yes	No	U	2016	77	No	NA	0	NA	NA	NA	NA	NA	NA	NA	NA	NA	NA	Source of origin	Dartmouth	NA	NA	NA	NA	NA	NA
MP_Tr2016_879	Dartmouth	NA	Yes	No	No	Yes	No	U	2016	82	No	NA	0	NA	NA	NA	NA	NA	NA	NA	NA	NA	NA	Source of origin	Dartmouth	NA	NA	NA	NA	NA	NA
MP_Tr2016_1048	Dartmouth	NA	Yes	No	No	Yes	No	U	2016	84	No	NA	0	NA	NA	NA	NA	NA	NA	NA	NA	NA	NA	Source of origin	Dartmouth	NA	NA	NA	NA	NA	NA
MP_Tr2016_975	Dartmouth	NA	Yes	No	No	Yes	No	U	2016	87	No	NA	0	NA	NA	NA	NA	NA	NA	NA	NA	NA	NA	Source of origin	Dartmouth	NA	NA	NA	NA	NA	NA
MP_Tr2016_1046	Dartmouth	NA	Yes	No	No	Yes	No	U	2016	57	No	NA	0	NA	NA	NA	NA	NA	NA	NA	NA	NA	NA	Source of origin	Dartmouth	NA	NA	NA	NA	NA	NA
MP_Tr2017_1588	Dartmouth	NA	Yes	No	No	Yes	No	U	2017	96	No	NA	0	NA	NA	NA	NA	NA	NA	NA	NA	NA	NA	Source of origin	Dartmouth	NA	NA	NA	NA	NA	NA
MP_Tr2017_1137	Dartmouth	NA	Yes	No	No	Yes	No	U	2017	104	No	NA	0	NA	NA	NA	NA	NA	NA	NA	NA	NA	NA	Source of origin	Dartmouth	NA	NA	NA	NA	NA	NA
MP_Tr2017_1648	Dartmouth	NA	Yes	No	No	Yes	No	U	2017	108	No	NA	0	NA	NA	NA	NA	NA	NA	NA	NA	NA	NA	Source of origin	Dartmouth	NA	NA	NA	NA	NA	NA
MP_Tr2016_934	Dartmouth	NA	Yes	No	No	Yes	No	U	2016	62	No	NA	0	NA	NA	NA	NA	NA	NA	NA	NA	NA	NA	Source of origin	Dartmouth	NA	NA	NA	NA	NA	NA
MP_Tr2016_969	Dartmouth	NA	Yes	No	No	Yes	No	U	2016	67	No	NA	0	NA	NA	NA	NA	NA	NA	NA	NA	NA	NA	Source of origin	Dartmouth	NA	NA	NA	NA	NA	NA
MP_Tr2016_971	Dartmouth	NA	Yes	No	No	Yes	No	U	2016	71	No	NA	0	NA	NA	NA	NA	NA	NA	NA	NA	NA	NA	Source of origin	Dartmouth	NA	NA	NA	NA	NA	NA
MPTr-2015-835	Dartmouth	NA	Yes	No	No	Yes	No	U	2016	73	No	NA	0	NA	NA	NA	NA	NA	NA	NA	NA	NA	NA	Source of origin	Dartmouth	NA	NA	NA	NA	NA	NA
MP_Tr2016_992	Dartmouth	NA	Yes	No	No	Yes	No	U	2016	79	No	NA	0	NA	NA	NA	NA	NA	NA	NA	NA	NA	NA	Source of origin	Dartmouth	NA	NA	NA	NA	NA	NA
MPTr-2015-837	Dartmouth	NA	Yes	No	No	Yes	No	U	2016	82	No	NA	0	NA	NA	NA	NA	NA	NA	NA	NA	NA	NA	Source of origin	Dartmouth	NA	NA	NA	NA	NA	NA
MP_Tr2016_880	Dartmouth	NA	Yes	No	No	Yes	No	U	2016	85	No	NA	0	NA	NA	NA	NA	NA	NA	NA	NA	NA	NA	Source of origin	Dartmouth	NA	NA	NA	NA	NA	NA
MP_Tr2016_1018	Dartmouth	NA	Yes	No	No	Yes	No	U	2016	88	No	NA	0	NA	NA	NA	NA	NA	NA	NA	NA	NA	NA	Source of origin	Dartmouth	NA	NA	NA	NA	NA	NA
MP_Tr2016_973	Dartmouth	NA	Yes	No	No	Yes	No	U	2016	59	No	NA	0	NA	NA	NA	NA	NA	NA	NA	NA	NA	NA	Source of origin	Dartmouth	NA	NA	NA	NA	NA	NA
MP_Tr2017_1409	Dartmouth	NA	Yes	No	No	Yes	No	U	2017	97	No	NA	0	NA	NA	NA	NA	NA	NA	NA	NA	NA	NA	Source of origin	Dartmouth	NA	NA	NA	NA	NA	NA
MP_Tr2017_1668	Dartmouth	NA	Yes	No	No	Yes	No	U	2017	104	No	NA	0	NA	NA	NA	NA	NA	NA	NA	NA	NA	NA	Source of origin	Dartmouth	NA	NA	NA	NA	NA	NA
MP_Tr2016_895	Dartmouth	NA	Yes	No	No	Yes	No	U	2016	62	No	NA	0	NA	NA	NA	NA	NA	NA	NA	NA	NA	NA	Source of origin	Dartmouth	NA	NA	NA	NA	NA	NA
MP_Tr2016_970	Dartmouth	NA	Yes	No	No	Yes	No	U	2016	67	No	NA	0	NA	NA	NA	NA	NA	NA	NA	NA	NA	NA	Source of origin	Dartmouth	NA	NA	NA	NA	NA	NA
MP_Tr2016_996	Dartmouth	NA	Yes	No	No	Yes	No	U	2016	71	No	NA	0	NA	NA	NA	NA	NA	NA	NA	NA	NA	NA	Source of origin	Dartmouth	NA	NA	NA	NA	NA	NA
MP_Tr2016_990	Dartmouth	NA	Yes	No	No	Yes	No	U	2016	74	No	NA	0	NA	NA	NA	NA	NA	NA	NA	NA	NA	NA	Source of origin	Dartmouth	NA	NA	NA	NA	NA	NA
MP_Tr2016_959	Dartmouth	NA	Yes	No	No	Yes	No	U	2016	80	No	NA	0	NA	NA	NA	NA	NA	NA	NA	NA	NA	NA	Source of origin	Dartmouth	NA	NA	NA	NA	NA	NA
MP_Tr2016_964	Dartmouth	NA	Yes	No	No	Yes	No	U	2016	83	No	NA	0	NA	NA	NA	NA	NA	NA	NA	NA	NA	NA	Source of origin	Dartmouth	NA	NA	NA	NA	NA	NA
MPTr-2015-823	Dartmouth	NA	Yes	No	No	Yes	No	U	2016	85	No	NA	0	NA	NA	NA	NA	NA	NA	NA	NA	NA	NA	Source of origin	Dartmouth	NA	NA	NA	NA	NA	NA
MPTr-2015-834	Dartmouth	NA	Yes	No	No	Yes	No	U	2016	88	No	NA	0	NA	NA	NA	NA	NA	NA	NA	NA	NA	NA	Source of origin	Dartmouth	NA	NA	NA	NA	NA	NA
MP_Tr2016_936	Dartmouth	NA	Yes	No	No	Yes	No	U	2016	59	No	NA	0	NA	NA	NA	NA	NA	NA	NA	NA	NA	NA	Source of origin	Dartmouth	NA	NA	NA	NA	NA	NA
MP_Tr2017_1542	Dartmouth	NA	Yes	No	No	Yes	No	U	2017	98	No	NA	0	NA	NA	NA	NA	NA	NA	NA	NA	NA	NA	Source of origin	Dartmouth	NA	NA	NA	NA	NA	NA
MP_Tr2017_1603	Dartmouth	NA	Yes	No	No	Yes	No	U	2017	105	No	NA	0	NA	NA	NA	NA	NA	NA	NA	NA	NA	NA	Source of origin	Dartmouth	NA	NA	NA	NA	NA	NA
MP_Tr2016_968	Dartmouth	NA	Yes	No	No	Yes	No	U	2016	64	No	NA	0	NA	NA	NA	NA	NA	NA	NA	NA	NA	NA	Source of origin	Dartmouth	NA	NA	NA	NA	NA	NA
MP_Tr2016_935	Dartmouth	NA	Yes	No	No	Yes	No	U	2016	67	No	NA	0	NA	NA	NA	NA	NA	NA	NA	NA	NA	NA	Source of origin	Dartmouth	NA	NA	NA	NA	NA	NA
MP_Tr2016_931	Dartmouth	NA	Yes	No	No	Yes	No	U	2016	71	No	NA	0	NA	NA	NA	NA	NA	NA	NA	NA	NA	NA	Source of origin	Dartmouth	NA	NA	NA	NA	NA	NA
MP_Tr2016_965	Dartmouth	NA	Yes	No	No	Yes	No	U	2016	75	No	NA	0	NA	NA	NA	NA	NA	NA	NA	NA	NA	NA	Source of origin	Dartmouth	NA	NA	NA	NA	NA	NA
MP_Tr2016_987	Dartmouth	NA	Yes	No	No	Yes	No	U	2016	80	No	NA	0	NA	NA	NA	NA	NA	NA	NA	NA	NA	NA	Source of origin	Dartmouth	NA	NA	NA	NA	NA	NA
MP_Tr2016_976	Dartmouth	NA	Yes	No	No	Yes	No	U	2016	83	No	NA	0	NA	NA	NA	NA	NA	NA	NA	NA	NA	NA	Source of origin	Dartmouth	NA	NA	NA	NA	NA	NA
MP_Tr2016_966	Dartmouth	NA	Yes	No	No	Yes	No	U	2016	86	No	NA	0	NA	NA	NA	NA	NA	NA	NA	NA	NA	NA	Source of origin	Dartmouth	NA	NA	NA	NA	NA	NA
MP_Tr2016_983	Dartmouth	NA	Yes	No	No	Yes	No	U	2016	89	No	NA	0	NA	NA	NA	NA	NA	NA	NA	NA	NA	NA	Source of origin	Dartmouth	NA	NA	NA	NA	NA	NA
MP_Tr2017_1670	Dartmouth	NA	Yes	No	No	Yes	No	U	2017	108	No	NA	0	NA	NA	NA	NA	NA	NA	NA	NA	NA	NA	Source of origin	Dartmouth	NA	NA	NA	NA	NA	NA
MP_Tr2017_1651	Dartmouth	NA	Yes	No	No	Yes	No	U	2017	116	No	NA	0	NA	NA	NA	NA	NA	NA	NA	NA	NA	NA	Source of origin	Dartmouth	NA	NA	NA	NA	NA	NA
MP_Tr2017_1249	Dartmouth	NA	Yes	No	No	Yes	No	U	2017	117	No	NA	0	NA	NA	NA	NA	NA	NA	NA	NA	NA	NA	Source of origin	Dartmouth	NA	NA	NA	NA	NA	NA
MP_Tr2017_1585	Dartmouth	NA	Yes	No	No	Yes	No	U	2017	118	No	NA	0	NA	NA	NA	NA	NA	NA	NA	NA	NA	NA	Source of origin	Dartmouth	NA	NA	NA	NA	NA	NA
MP_Tr2017_1353	Dartmouth	NA	Yes	No	No	Yes	No	U	2017	110	No	NA	0	NA	NA	NA	NA	NA	NA	NA	NA	NA	NA	Source of origin	Dartmouth	NA	NA	NA	NA	NA	NA
MP_Tr2017_1701	Dartmouth	NA	Yes	No	No	Yes	No	U	2017	110	No	NA	0	NA	NA	NA	NA	NA	NA	NA	NA	NA	NA	Source of origin	Dartmouth	NA	NA	NA	NA	NA	NA
MP_Tr2017_1260	Dartmouth	NA	Yes	No	No	Yes	No	U	2017	112	No	NA	0	NA	NA	NA	NA	NA	NA	NA	NA	NA	NA	Source of origin	Dartmouth	NA	NA	NA	NA	NA	NA
MP_Tr2017_1697	Dartmouth	NA	Yes	No	No	Yes	No	U	2017	113	No	NA	0	NA	NA	NA	NA	NA	NA	NA	NA	NA	NA	Source of origin	Dartmouth	NA	NA	NA	NA	NA	NA
MP_Tr2017_1628	Dartmouth	NA	Yes	No	No	Yes	No	U	2017	114	No	NA	0	NA	NA	NA	NA	NA	NA	NA	NA	NA	NA	Source of origin	Dartmouth	NA	NA	NA	NA	NA	NA
MP_Tr2017_1325	Dartmouth	NA	Yes	No	No	Yes	No	U	2017	115	No	NA	0	NA	NA	NA	NA	NA	NA	NA	NA	NA	NA	Source of origin	Dartmouth	NA	NA	NA	NA	NA	NA
MP_Tr2017_1641	Dartmouth	NA	Yes	No	No	Yes	No	U	2017	115	No	NA	0	NA	NA	NA	NA	NA	NA	NA	NA	NA	NA	Source of origin	Dartmouth	NA	NA	NA	NA	NA	NA
MP_Tr2017_1537	Dartmouth	NA	Yes	No	No	Yes	No	U	2017	115	No	NA	0	NA	NA	NA	NA	NA	NA	NA	NA	NA	NA	Source of origin	Dartmouth	NA	NA	NA	NA	NA	NA
MP_Tr2017_1691	Dartmouth	NA	Yes	No	No	Yes	No	U	2017	108	No	NA	0	NA	NA	NA	NA	NA	NA	NA	NA	NA	NA	Source of origin	Dartmouth	NA	NA	NA	NA	NA	NA
MP_Tr2017_1686	Dartmouth	NA	Yes	No	No	Yes	No	U	2017	116	No	NA	0	NA	NA	NA	NA	NA	NA	NA	NA	NA	NA	Source of origin	Dartmouth	NA	NA	NA	NA	NA	NA
MP_Tr2017_1599	Dartmouth	NA	Yes	No	No	Yes	No	U	2017	117	No	NA	0	NA	NA	NA	NA	NA	NA	NA	NA	NA	NA	Source of origin	Dartmouth	NA	NA	NA	NA	NA	NA
MP_Tr2017_1597	Dartmouth	NA	Yes	No	No	Yes	No	U	2017	118	No	NA	0	NA	NA	NA	NA	NA	NA	NA	NA	NA	NA	Source of origin	Dartmouth	NA	NA	NA	NA	NA	NA
MP_Tr2017_1364	Dartmouth	NA	Yes	No	No	Yes	No	U	2017	110	No	NA	0	NA	NA	NA	NA	NA	NA	NA	NA	NA	NA	Source of origin	Dartmouth	NA	NA	NA	NA	NA	NA
MP_Tr2017_1702	Dartmouth	NA	Yes	No	No	Yes	No	U	2017	110	No	NA	0	NA	NA	NA	NA	NA	NA	NA	NA	NA	NA	Source of origin	Dartmouth	NA	NA	NA	NA	NA	NA
MP_Tr2017_1063	Dartmouth	NA	Yes	No	No	Yes	No	U	2017	112	No	NA	0	NA	NA	NA	NA	NA	NA	NA	NA	NA	NA	Source of origin	Dartmouth	NA	NA	NA	NA	NA	NA
MP_Tr2017_1507	Dartmouth	NA	Yes	No	No	Yes	No	U	2017	113	No	NA	0	NA	NA	NA	NA	NA	NA	NA	NA	NA	NA	Source of origin	Dartmouth	NA	NA	NA	NA	NA	NA
MP_Tr2017_1654	Dartmouth	NA	Yes	No	No	Yes	No	U	2017	114	No	NA	0	NA	NA	NA	NA	NA	NA	NA	NA	NA	NA	Source of origin	Dartmouth	NA	NA	NA	NA	NA	NA
MP_Tr2017_1347	Dartmouth	NA	Yes	No	No	Yes	No	U	2017	115	No	NA	0	NA	NA	NA	NA	NA	NA	NA	NA	NA	NA	Source of origin	Dartmouth	NA	NA	NA	NA	NA	NA
MP_Tr2017_1658	Dartmouth	NA	Yes	No	No	Yes	No	U	2017	115	No	NA	0	NA	NA	NA	NA	NA	NA	NA	NA	NA	NA	Source of origin	Dartmouth	NA	NA	NA	NA	NA	NA
MP_Tr2017_1202	Dartmouth	NA	Yes	No	No	Yes	No	U	2017	116	No	NA	0	NA	NA	NA	NA	NA	NA	NA	NA	NA	NA	Source of origin	Dartmouth	NA	NA	NA	NA	NA	NA
MP_Tr2017_1488	Dartmouth	NA	Yes	No	No	Yes	No	U	2017	108	No	NA	0	NA	NA	NA	NA	NA	NA	NA	NA	NA	NA	Source of origin	Dartmouth	NA	NA	NA	NA	NA	NA
MP_Tr2017_1459	Dartmouth	NA	Yes	No	No	Yes	No	U	2017	116	No	NA	0	NA	NA	NA	NA	NA	NA	NA	NA	NA	NA	Source of origin	Dartmouth	NA	NA	NA	NA	NA	NA
MP_Tr2017_1630	Dartmouth	NA	Yes	No	No	Yes	No	U	2017	117	No	NA	0	NA	NA	NA	NA	NA	NA	NA	NA	NA	NA	Source of origin	Dartmouth	NA	NA	NA	NA	NA	NA
MP_Tr2017_1624	Dartmouth	NA	Yes	No	No	Yes	No	U	2017	118	No	NA	0	NA	NA	NA	NA	NA	NA	NA	NA	NA	NA	Source of origin	Dartmouth	NA	NA	NA	NA	NA	NA
MP_Tr2017_1118	Dartmouth	NA	Yes	No	No	Yes	No	U	2017	110	No	NA	0	NA	NA	NA	NA	NA	NA	NA	NA	NA	NA	Source of origin	Dartmouth	NA	NA	NA	NA	NA	NA
MP_Tr2017_1713	Dartmouth	NA	Yes	No	No	Yes	No	U	2017	110	No	NA	0	NA	NA	NA	NA	NA	NA	NA	NA	NA	NA	Source of origin	Dartmouth	NA	NA	NA	NA	NA	NA
MP_Tr2017_1595	Dartmouth	NA	Yes	No	No	Yes	No	U	2017	112	No	NA	0	NA	NA	NA	NA	NA	NA	NA	NA	NA	NA	Source of origin	Dartmouth	NA	NA	NA	NA	NA	NA
MP_Tr2017_1518	Dartmouth	NA	Yes	No	No	Yes	No	U	2017	113	No	NA	0	NA	NA	NA	NA	NA	NA	NA	NA	NA	NA	Source of origin	Dartmouth	NA	NA	NA	NA	NA	NA
MP_Tr2017_1673	Dartmouth	NA	Yes	No	No	Yes	No	U	2017	114	No	NA	0	NA	NA	NA	NA	NA	NA	NA	NA	NA	NA	Source of origin	Dartmouth	NA	NA	NA	NA	NA	NA
MP_Tr2017_1363	Dartmouth	NA	Yes	No	No	Yes	No	U	2017	115	No	NA	0	NA	NA	NA	NA	NA	NA	NA	NA	NA	NA	Source of origin	Dartmouth	NA	NA	NA	NA	NA	NA
MP_Tr2017_1659	Dartmouth	NA	Yes	No	No	Yes	No	U	2017	115	No	NA	0	NA	NA	NA	NA	NA	NA	NA	NA	NA	NA	Source of origin	Dartmouth	NA	NA	NA	NA	NA	NA
MP_Tr2017_1179	Dartmouth	NA	Yes	No	No	Yes	No	U	2017	116	No	NA	0	NA	NA	NA	NA	NA	NA	NA	NA	NA	NA	Source of origin	Dartmouth	NA	NA	NA	NA	NA	NA
MP_Tr2017_1489	Dartmouth	NA	Yes	No	No	Yes	No	U	2017	108	No	NA	0	NA	NA	NA	NA	NA	NA	NA	NA	NA	NA	Source of origin	Dartmouth	NA	NA	NA	NA	NA	NA
MP_Tr2017_1469	Dartmouth	NA	Yes	No	No	Yes	No	U	2017	116	No	NA	0	NA	NA	NA	NA	NA	NA	NA	NA	NA	NA	Source of origin	Dartmouth	NA	NA	NA	NA	NA	NA
MP_Tr2017_1669	Dartmouth	NA	Yes	No	No	Yes	No	U	2017	117	No	NA	0	NA	NA	NA	NA	NA	NA	NA	NA	NA	NA	Source of origin	Dartmouth	NA	NA	NA	NA	NA	NA
MP_Tr2017_1634	Dartmouth	NA	Yes	No	No	Yes	No	U	2017	118	No	NA	0	NA	NA	NA	NA	NA	NA	NA	NA	NA	NA	Source of origin	Dartmouth	NA	NA	NA	NA	NA	NA
MP_Tr2017_1119	Dartmouth	NA	Yes	No	No	Yes	No	U	2017	110	No	NA	0	NA	NA	NA	NA	NA	NA	NA	NA	NA	NA	Source of origin	Dartmouth	NA	NA	NA	NA	NA	NA
MP_Tr2017_1717	Dartmouth	NA	Yes	No	No	Yes	No	U	2017	110	No	NA	0	NA	NA	NA	NA	NA	NA	NA	NA	NA	NA	Source of origin	Dartmouth	NA	NA	NA	NA	NA	NA
MP_Tr2017_1602	Dartmouth	NA	Yes	No	No	Yes	No	U	2017	112	No	NA	0	NA	NA	NA	NA	NA	NA	NA	NA	NA	NA	Source of origin	Dartmouth	NA	NA	NA	NA	NA	NA
MP_Tr2017_1348	Dartmouth	NA	Yes	No	No	Yes	No	U	2017	114	No	NA	0	NA	NA	NA	NA	NA	NA	NA	NA	NA	NA	Source of origin	Dartmouth	NA	NA	NA	NA	NA	NA
MP_Tr2017_1687	Dartmouth	NA	Yes	No	No	Yes	No	U	2017	114	No	NA	0	NA	NA	NA	NA	NA	NA	NA	NA	NA	NA	Source of origin	Dartmouth	NA	NA	NA	NA	NA	NA
MP_Tr2017_1392	Dartmouth	NA	Yes	No	No	Yes	No	U	2017	115	No	NA	0	NA	NA	NA	NA	NA	NA	NA	NA	NA	NA	Source of origin	Dartmouth	NA	NA	NA	NA	NA	NA
MP_Tr2017_1712	Dartmouth	NA	Yes	No	No	Yes	No	U	2017	115	No	NA	0	NA	NA	NA	NA	NA	NA	NA	NA	NA	NA	Source of origin	Dartmouth	NA	NA	NA	NA	NA	NA
MP_Tr2017_1592	Dartmouth	NA	Yes	No	No	Yes	No	U	2017	116	No	NA	0	NA	NA	NA	NA	NA	NA	NA	NA	NA	NA	Source of origin	Dartmouth	NA	NA	NA	NA	NA	NA
MP_Tr2017_1596	Dartmouth	NA	Yes	No	No	Yes	No	U	2017	109	No	NA	0	NA	NA	NA	NA	NA	NA	NA	NA	NA	NA	Source of origin	Dartmouth	NA	NA	NA	NA	NA	NA
MP_Tr2017_1405	Dartmouth	NA	Yes	No	No	Yes	No	U	2017	117	No	NA	0	NA	NA	NA	NA	NA	NA	NA	NA	NA	NA	Source of origin	Dartmouth	NA	NA	NA	NA	NA	NA
MP_Tr2017_1437	Dartmouth	NA	Yes	No	No	Yes	No	U	2017	117	No	NA	0	NA	NA	NA	NA	NA	NA	NA	NA	NA	NA	Source of origin	Dartmouth	NA	NA	NA	NA	NA	NA
MP_Tr2017_1650	Dartmouth	NA	Yes	No	No	Yes	No	U	2017	118	No	NA	0	NA	NA	NA	NA	NA	NA	NA	NA	NA	NA	Source of origin	Dartmouth	NA	NA	NA	NA	NA	NA
MP_Tr2017_1655	Dartmouth	NA	Yes	No	No	Yes	No	U	2017	110	No	NA	0	NA	NA	NA	NA	NA	NA	NA	NA	NA	NA	Source of origin	Dartmouth	NA	NA	NA	NA	NA	NA
MP_Tr2017_1704	Dartmouth	NA	Yes	No	No	Yes	No	U	2017	111	No	NA	0	NA	NA	NA	NA	NA	NA	NA	NA	NA	NA	Source of origin	Dartmouth	NA	NA	NA	NA	NA	NA
MP_Tr2017_1470	Dartmouth	NA	Yes	No	No	Yes	No	U	2017	112	No	NA	0	NA	NA	NA	NA	NA	NA	NA	NA	NA	NA	Source of origin	Dartmouth	NA	NA	NA	NA	NA	NA
MP_Tr2017_1169	Dartmouth	NA	Yes	No	No	Yes	No	U	2017	114	No	NA	0	NA	NA	NA	NA	NA	NA	NA	NA	NA	NA	Source of origin	Dartmouth	NA	NA	NA	NA	NA	NA
MP_Tr2017_1710	Dartmouth	NA	Yes	No	No	Yes	No	U	2017	114	No	NA	0	NA	NA	NA	NA	NA	NA	NA	NA	NA	NA	Source of origin	Dartmouth	NA	NA	NA	NA	NA	NA
MP_Tr2017_1176	Dartmouth	NA	Yes	No	No	Yes	No	U	2017	115	No	NA	0	NA	NA	NA	NA	NA	NA	NA	NA	NA	NA	Source of origin	Dartmouth	NA	NA	NA	NA	NA	NA
MP_Tr2017_1503	Dartmouth	NA	Yes	No	No	Yes	No	U	2017	115	No	NA	0	NA	NA	NA	NA	NA	NA	NA	NA	NA	NA	Source of origin	Dartmouth	NA	NA	NA	NA	NA	NA
MP_Tr2017_1598	Dartmouth	NA	Yes	No	No	Yes	No	U	2017	116	No	NA	0	NA	NA	NA	NA	NA	NA	NA	NA	NA	NA	Source of origin	Dartmouth	NA	NA	NA	NA	NA	NA
MP_Tr2017_1613	Dartmouth	NA	Yes	No	No	Yes	No	U	2017	109	No	NA	0	NA	NA	NA	NA	NA	NA	NA	NA	NA	NA	Source of origin	Dartmouth	NA	NA	NA	NA	NA	NA
MP_Tr2017_1406	Dartmouth	NA	Yes	No	No	Yes	No	U	2017	117	No	NA	0	NA	NA	NA	NA	NA	NA	NA	NA	NA	NA	Source of origin	Dartmouth	NA	NA	NA	NA	NA	NA
MP_Tr2017_1329	Dartmouth	NA	Yes	No	No	Yes	No	U	2017	118	No	NA	0	NA	NA	NA	NA	NA	NA	NA	NA	NA	NA	Source of origin	Dartmouth	NA	NA	NA	NA	NA	NA
MP_Tr2017_1694	Dartmouth	NA	Yes	No	No	Yes	No	U	2017	118	No	NA	0	NA	NA	NA	NA	NA	NA	NA	NA	NA	NA	Source of origin	Dartmouth	NA	NA	NA	NA	NA	NA
MP_Tr2017_1661	Dartmouth	NA	Yes	No	No	Yes	No	U	2017	110	No	NA	0	NA	NA	NA	NA	NA	NA	NA	NA	NA	NA	Source of origin	Dartmouth	NA	NA	NA	NA	NA	NA
MP_Tr2017_1524	Dartmouth	NA	Yes	No	No	Yes	No	U	2017	111	No	NA	0	NA	NA	NA	NA	NA	NA	NA	NA	NA	NA	Source of origin	Dartmouth	NA	NA	NA	NA	NA	NA
MP_Tr2017_1449	Dartmouth	NA	Yes	No	No	Yes	No	U	2017	112	No	NA	0	NA	NA	NA	NA	NA	NA	NA	NA	NA	NA	Source of origin	Dartmouth	NA	NA	NA	NA	NA	NA
MP_Tr2017_1564	Dartmouth	NA	Yes	No	No	Yes	No	U	2017	114	No	NA	0	NA	NA	NA	NA	NA	NA	NA	NA	NA	NA	Source of origin	Dartmouth	NA	NA	NA	NA	NA	NA
MP_Tr2017_1716	Dartmouth	NA	Yes	No	No	Yes	No	U	2017	114	No	NA	0	NA	NA	NA	NA	NA	NA	NA	NA	NA	NA	Source of origin	Dartmouth	NA	NA	NA	NA	NA	NA
MP_Tr2017_1589	Dartmouth	NA	Yes	No	No	Yes	No	U	2017	115	No	NA	0	NA	NA	NA	NA	NA	NA	NA	NA	NA	NA	Source of origin	Dartmouth	NA	NA	NA	NA	NA	NA
MP_Tr2017_1510	Dartmouth	NA	Yes	No	No	Yes	No	U	2017	115	No	NA	0	NA	NA	NA	NA	NA	NA	NA	NA	NA	NA	Source of origin	Dartmouth	NA	NA	NA	NA	NA	NA
MP_Tr2017_1604	Dartmouth	NA	Yes	No	No	Yes	No	U	2017	116	No	NA	0	NA	NA	NA	NA	NA	NA	NA	NA	NA	NA	Source of origin	Dartmouth	NA	NA	NA	NA	NA	NA
MP_Tr2017_1528	Dartmouth	NA	Yes	No	No	Yes	No	U	2017	109	No	NA	0	NA	NA	NA	NA	NA	NA	NA	NA	NA	NA	Source of origin	Dartmouth	NA	NA	NA	NA	NA	NA
MP_Tr2017_1240	Dartmouth	NA	Yes	No	No	Yes	No	U	2017	117	No	NA	0	NA	NA	NA	NA	NA	NA	NA	NA	NA	NA	Source of origin	Dartmouth	NA	NA	NA	NA	NA	NA
MP_Tr2017_1076	Dartmouth	NA	Yes	No	No	Yes	No	U	2017	118	No	NA	0	NA	NA	NA	NA	NA	NA	NA	NA	NA	NA	Source of origin	Dartmouth	NA	NA	NA	NA	NA	NA
MP_Tr2017_1682	Dartmouth	NA	Yes	No	No	Yes	No	U	2017	110	No	NA	0	NA	NA	NA	NA	NA	NA	NA	NA	NA	NA	Source of origin	Dartmouth	NA	NA	NA	NA	NA	NA
MP_Tr2017_1531	Dartmouth	NA	Yes	No	No	Yes	No	U	2017	111	No	NA	0	NA	NA	NA	NA	NA	NA	NA	NA	NA	NA	Source of origin	Dartmouth	NA	NA	NA	NA	NA	NA
MP_Tr2017_1290	Dartmouth	NA	Yes	No	No	Yes	No	U	2017	113	No	NA	0	NA	NA	NA	NA	NA	NA	NA	NA	NA	NA	Source of origin	Dartmouth	NA	NA	NA	NA	NA	NA
MP_Tr2017_1566	Dartmouth	NA	Yes	No	No	Yes	No	U	2017	114	No	NA	0	NA	NA	NA	NA	NA	NA	NA	NA	NA	NA	Source of origin	Dartmouth	NA	NA	NA	NA	NA	NA
MP_Tr2017_1444	Dartmouth	NA	Yes	No	No	Yes	No	U	2017	114	No	NA	0	NA	NA	NA	NA	NA	NA	NA	NA	NA	NA	Source of origin	Dartmouth	NA	NA	NA	NA	NA	NA
MP_Tr2017_1590	Dartmouth	NA	Yes	No	No	Yes	No	U	2017	115	No	NA	0	NA	NA	NA	NA	NA	NA	NA	NA	NA	NA	Source of origin	Dartmouth	NA	NA	NA	NA	NA	NA
MP_Tr2017_1530	Dartmouth	NA	Yes	No	No	Yes	No	U	2017	115	No	NA	0	NA	NA	NA	NA	NA	NA	NA	NA	NA	NA	Source of origin	Dartmouth	NA	NA	NA	NA	NA	NA
MP_Tr2017_1629	Dartmouth	NA	Yes	No	No	Yes	No	U	2017	116	No	NA	0	NA	NA	NA	NA	NA	NA	NA	NA	NA	NA	Source of origin	Dartmouth	NA	NA	NA	NA	NA	NA
MP_Tr2017_1299	Dartmouth	NA	Yes	No	No	Yes	No	U	2017	110	No	NA	0	NA	NA	NA	NA	NA	NA	NA	NA	NA	NA	Source of origin	Dartmouth	NA	NA	NA	NA	NA	NA
MP_Tr2017_1117	Dartmouth	NA	Yes	No	No	Yes	No	U	2017	117	No	NA	0	NA	NA	NA	NA	NA	NA	NA	NA	NA	NA	Source of origin	Dartmouth	NA	NA	NA	NA	NA	NA
MP_Tr2017_1565	Dartmouth	NA	Yes	No	No	Yes	No	U	2017	118	No	NA	0	NA	NA	NA	NA	NA	NA	NA	NA	NA	NA	Source of origin	Dartmouth	NA	NA	NA	NA	NA	NA
MP_Tr2017_1692	Dartmouth	NA	Yes	No	No	Yes	No	U	2017	110	No	NA	0	NA	NA	NA	NA	NA	NA	NA	NA	NA	NA	Source of origin	Dartmouth	NA	NA	NA	NA	NA	NA
MP_Tr2017_1539	Dartmouth	NA	Yes	No	No	Yes	No	U	2017	111	No	NA	0	NA	NA	NA	NA	NA	NA	NA	NA	NA	NA	Source of origin	Dartmouth	NA	NA	NA	NA	NA	NA
MP_Tr2017_1626	Dartmouth	NA	Yes	No	No	Yes	No	U	2017	113	No	NA	0	NA	NA	NA	NA	NA	NA	NA	NA	NA	NA	Source of origin	Dartmouth	NA	NA	NA	NA	NA	NA
MP_Tr2017_1576	Dartmouth	NA	Yes	No	No	Yes	No	U	2017	114	No	NA	0	NA	NA	NA	NA	NA	NA	NA	NA	NA	NA	Source of origin	Dartmouth	NA	NA	NA	NA	NA	NA
MP_Tr2017_1324	Dartmouth	NA	Yes	No	No	Yes	No	U	2017	115	No	NA	0	NA	NA	NA	NA	NA	NA	NA	NA	NA	NA	Source of origin	Dartmouth	NA	NA	NA	NA	NA	NA
MP_Tr2017_1593	Dartmouth	NA	Yes	No	No	Yes	No	U	2017	115	No	NA	0	NA	NA	NA	NA	NA	NA	NA	NA	NA	NA	Source of origin	Dartmouth	NA	NA	NA	NA	NA	NA
MP_Tr2017_1535	Dartmouth	NA	Yes	No	No	Yes	No	U	2017	115	No	NA	0	NA	NA	NA	NA	NA	NA	NA	NA	NA	NA	Source of origin	Dartmouth	NA	NA	NA	NA	NA	NA
MP_Tr2017_1640	Dartmouth	NA	Yes	No	No	Yes	No	U	2017	116	No	NA	0	NA	NA	NA	NA	NA	NA	NA	NA	NA	NA	Source of origin	Dartmouth	NA	NA	NA	NA	NA	NA
MP_Tr2017_1514	Dartmouth	NA	Yes	No	No	Yes	No	U	2017	118	No	NA	0	NA	NA	NA	NA	NA	NA	NA	NA	NA	NA	Source of origin	Dartmouth	NA	NA	NA	NA	NA	NA
MP_Tr2017_1142	Dartmouth	NA	Yes	No	No	Yes	No	U	2017	124	No	NA	1	NA	NA	NA	NA	NA	NA	NA	NA	NA	NA	Source of origin	Dartmouth	NA	NA	NA	NA	NA	NA
MP_Tr2017_1532	Dartmouth	NA	Yes	No	No	Yes	No	U	2017	124	No	NA	1	NA	NA	NA	NA	NA	NA	NA	NA	NA	NA	Source of origin	Dartmouth	NA	NA	NA	NA	NA	NA
MP_Tr2017_1600	Dartmouth	NA	Yes	No	No	Yes	No	U	2017	125	No	NA	1	NA	NA	NA	NA	NA	NA	NA	NA	NA	NA	Source of origin	Dartmouth	NA	NA	NA	NA	NA	NA
MP_Tr2017_1618	Dartmouth	NA	Yes	No	No	Yes	No	U	2017	119	No	NA	0	NA	NA	NA	NA	NA	NA	NA	NA	NA	NA	Source of origin	Dartmouth	NA	NA	NA	NA	NA	NA
MP_Tr2017_1563	Dartmouth	NA	Yes	No	No	Yes	No	U	2017	120	No	NA	1	NA	NA	NA	NA	NA	NA	NA	NA	NA	NA	Source of origin	Dartmouth	NA	NA	NA	NA	NA	NA
MP_Tr2017_1526	Dartmouth	NA	Yes	No	No	Yes	No	U	2017	120	No	NA	1	NA	NA	NA	NA	NA	NA	NA	NA	NA	NA	Source of origin	Dartmouth	NA	NA	NA	NA	NA	NA
MP_Tr2017_1614	Dartmouth	NA	Yes	No	No	Yes	No	U	2017	121	No	NA	1	NA	NA	NA	NA	NA	NA	NA	NA	NA	NA	Source of origin	Dartmouth	NA	NA	NA	NA	NA	NA
MP_Tr2017_1553	Dartmouth	NA	Yes	No	No	Yes	No	U	2017	121	No	NA	1	NA	NA	NA	NA	NA	NA	NA	NA	NA	NA	Source of origin	Dartmouth	NA	NA	NA	NA	NA	NA
MP_Tr2017_1643	Dartmouth	NA	Yes	No	No	Yes	No	U	2017	122	No	NA	1	NA	NA	NA	NA	NA	NA	NA	NA	NA	NA	Source of origin	Dartmouth	NA	NA	NA	NA	NA	NA
MP_Tr2017_1523	Dartmouth	NA	Yes	No	No	Yes	No	U	2017	122	No	NA	1	NA	NA	NA	NA	NA	NA	NA	NA	NA	NA	Source of origin	Dartmouth	NA	NA	NA	NA	NA	NA
MP_Tr2017_1184	Dartmouth	NA	Yes	No	No	Yes	No	U	2017	123	No	NA	1	NA	NA	NA	NA	NA	NA	NA	NA	NA	NA	Source of origin	Dartmouth	NA	NA	NA	NA	NA	NA
MP_Tr2017_1517	Dartmouth	NA	Yes	No	No	Yes	No	U	2017	118	No	NA	0	NA	NA	NA	NA	NA	NA	NA	NA	NA	NA	Source of origin	Dartmouth	NA	NA	NA	NA	NA	NA
MP_Tr2017_1170	Dartmouth	NA	Yes	No	No	Yes	No	U	2017	124	No	NA	1	NA	NA	NA	NA	NA	NA	NA	NA	NA	NA	Source of origin	Dartmouth	NA	NA	NA	NA	NA	NA
MP_Tr2017_1471	Dartmouth	NA	Yes	No	No	Yes	No	U	2017	124	No	NA	1	NA	NA	NA	NA	NA	NA	NA	NA	NA	NA	Source of origin	Dartmouth	NA	NA	NA	NA	NA	NA
MP_Tr2017_1680	Dartmouth	NA	Yes	No	No	Yes	No	U	2017	125	No	NA	1	NA	NA	NA	NA	NA	NA	NA	NA	NA	NA	Source of origin	Dartmouth	NA	NA	NA	NA	NA	NA
MP_Tr2017_1647	Dartmouth	NA	Yes	No	No	Yes	No	U	2017	119	No	NA	0	NA	NA	NA	NA	NA	NA	NA	NA	NA	NA	Source of origin	Dartmouth	NA	NA	NA	NA	NA	NA
MP_Tr2017_1572	Dartmouth	NA	Yes	No	No	Yes	No	U	2017	120	No	NA	1	NA	NA	NA	NA	NA	NA	NA	NA	NA	NA	Source of origin	Dartmouth	NA	NA	NA	NA	NA	NA
MP_Tr2017_1534	Dartmouth	NA	Yes	No	No	Yes	No	U	2017	120	No	NA	1	NA	NA	NA	NA	NA	NA	NA	NA	NA	NA	Source of origin	Dartmouth	NA	NA	NA	NA	NA	NA
MP_Tr2017_1616	Dartmouth	NA	Yes	No	No	Yes	No	U	2017	121	No	NA	1	NA	NA	NA	NA	NA	NA	NA	NA	NA	NA	Source of origin	Dartmouth	NA	NA	NA	NA	NA	NA
MP_Tr2017_1429	Dartmouth	NA	Yes	No	No	Yes	No	U	2017	121	No	NA	1	NA	NA	NA	NA	NA	NA	NA	NA	NA	NA	Source of origin	Dartmouth	NA	NA	NA	NA	NA	NA
MP_Tr2017_1674	Dartmouth	NA	Yes	No	No	Yes	No	U	2017	122	No	NA	1	NA	NA	NA	NA	NA	NA	NA	NA	NA	NA	Source of origin	Dartmouth	NA	NA	NA	NA	NA	NA
MP_Tr2017_1533	Dartmouth	NA	Yes	No	No	Yes	No	U	2017	122	No	NA	1	NA	NA	NA	NA	NA	NA	NA	NA	NA	NA	Source of origin	Dartmouth	NA	NA	NA	NA	NA	NA
MP_Tr2017_1263	Dartmouth	NA	Yes	No	No	Yes	No	U	2017	123	No	NA	1	NA	NA	NA	NA	NA	NA	NA	NA	NA	NA	Source of origin	Dartmouth	NA	NA	NA	NA	NA	NA
MP_Tr2017_1552	Dartmouth	NA	Yes	No	No	Yes	No	U	2017	118	No	NA	0	NA	NA	NA	NA	NA	NA	NA	NA	NA	NA	Source of origin	Dartmouth	NA	NA	NA	NA	NA	NA
MP_Tr2017_1559	Dartmouth	NA	Yes	No	No	Yes	No	U	2017	124	No	NA	1	NA	NA	NA	NA	NA	NA	NA	NA	NA	NA	Source of origin	Dartmouth	NA	NA	NA	NA	NA	NA
MP_Tr2017_1474	Dartmouth	NA	Yes	No	No	Yes	No	U	2017	124	No	NA	1	NA	NA	NA	NA	NA	NA	NA	NA	NA	NA	Source of origin	Dartmouth	NA	NA	NA	NA	NA	NA
MP_Tr2017_1082	Dartmouth	NA	Yes	No	No	Yes	No	U	2017	126	No	NA	1	NA	NA	NA	NA	NA	NA	NA	NA	NA	NA	Source of origin	Dartmouth	NA	NA	NA	NA	NA	NA
MP_Tr2017_1693	Dartmouth	NA	Yes	No	No	Yes	No	U	2017	119	No	NA	0	NA	NA	NA	NA	NA	NA	NA	NA	NA	NA	Source of origin	Dartmouth	NA	NA	NA	NA	NA	NA
MP_Tr2017_1587	Dartmouth	NA	Yes	No	No	Yes	No	U	2017	120	No	NA	1	NA	NA	NA	NA	NA	NA	NA	NA	NA	NA	Source of origin	Dartmouth	NA	NA	NA	NA	NA	NA
MP_Tr2017_1555	Dartmouth	NA	Yes	No	No	Yes	No	U	2017	120	No	NA	1	NA	NA	NA	NA	NA	NA	NA	NA	NA	NA	Source of origin	Dartmouth	NA	NA	NA	NA	NA	NA
MP_Tr2017_1620	Dartmouth	NA	Yes	No	No	Yes	No	U	2017	121	No	NA	1	NA	NA	NA	NA	NA	NA	NA	NA	NA	NA	Source of origin	Dartmouth	NA	NA	NA	NA	NA	NA
MP_Tr2017_1450	Dartmouth	NA	Yes	No	No	Yes	No	U	2017	121	No	NA	1	NA	NA	NA	NA	NA	NA	NA	NA	NA	NA	Source of origin	Dartmouth	NA	NA	NA	NA	NA	NA
MP_Tr2017_1675	Dartmouth	NA	Yes	No	No	Yes	No	U	2017	122	No	NA	1	NA	NA	NA	NA	NA	NA	NA	NA	NA	NA	Source of origin	Dartmouth	NA	NA	NA	NA	NA	NA
MP_Tr2017_1421	Dartmouth	NA	Yes	No	No	Yes	No	U	2017	122	No	NA	1	NA	NA	NA	NA	NA	NA	NA	NA	NA	NA	Source of origin	Dartmouth	NA	NA	NA	NA	NA	NA
MP_Tr2017_1268	Dartmouth	NA	Yes	No	No	Yes	No	U	2017	123	No	NA	1	NA	NA	NA	NA	NA	NA	NA	NA	NA	NA	Source of origin	Dartmouth	NA	NA	NA	NA	NA	NA
MP_Tr2017_1466	Dartmouth	NA	Yes	No	No	Yes	No	U	2017	118	No	NA	0	NA	NA	NA	NA	NA	NA	NA	NA	NA	NA	Source of origin	Dartmouth	NA	NA	NA	NA	NA	NA
MP_Tr2017_1645	Dartmouth	NA	Yes	No	No	Yes	No	U	2017	124	No	NA	1	NA	NA	NA	NA	NA	NA	NA	NA	NA	NA	Source of origin	Dartmouth	NA	NA	NA	NA	NA	NA
MP_Tr2017_1480	Dartmouth	NA	Yes	No	No	Yes	No	U	2017	124	No	NA	1	NA	NA	NA	NA	NA	NA	NA	NA	NA	NA	Source of origin	Dartmouth	NA	NA	NA	NA	NA	NA
MP_Tr2017_1141	Dartmouth	NA	Yes	No	No	Yes	No	U	2017	126	No	NA	1	NA	NA	NA	NA	NA	NA	NA	NA	NA	NA	Source of origin	Dartmouth	NA	NA	NA	NA	NA	NA
MP_Tr2017_1699	Dartmouth	NA	Yes	No	No	Yes	No	U	2017	119	No	NA	0	NA	NA	NA	NA	NA	NA	NA	NA	NA	NA	Source of origin	Dartmouth	NA	NA	NA	NA	NA	NA
MP_Tr2017_1639	Dartmouth	NA	Yes	No	No	Yes	No	U	2017	120	No	NA	1	NA	NA	NA	NA	NA	NA	NA	NA	NA	NA	Source of origin	Dartmouth	NA	NA	NA	NA	NA	NA
MP_Tr2017_1419	Dartmouth	NA	Yes	No	No	Yes	No	U	2017	120	No	NA	1	NA	NA	NA	NA	NA	NA	NA	NA	NA	NA	Source of origin	Dartmouth	NA	NA	NA	NA	NA	NA
MP_Tr2017_1621	Dartmouth	NA	Yes	No	No	Yes	No	U	2017	121	No	NA	1	NA	NA	NA	NA	NA	NA	NA	NA	NA	NA	Source of origin	Dartmouth	NA	NA	NA	NA	NA	NA
MP_Tr2017_1131	Dartmouth	NA	Yes	No	No	Yes	No	U	2017	122	No	NA	1	NA	NA	NA	NA	NA	NA	NA	NA	NA	NA	Source of origin	Dartmouth	NA	NA	NA	NA	NA	NA
MP_Tr2017_1679	Dartmouth	NA	Yes	No	No	Yes	No	U	2017	122	No	NA	1	NA	NA	NA	NA	NA	NA	NA	NA	NA	NA	Source of origin	Dartmouth	NA	NA	NA	NA	NA	NA
MP_Tr2017_1428	Dartmouth	NA	Yes	No	No	Yes	No	U	2017	122	No	NA	1	NA	NA	NA	NA	NA	NA	NA	NA	NA	NA	Source of origin	Dartmouth	NA	NA	NA	NA	NA	NA
MP_Tr2017_1642	Dartmouth	NA	Yes	No	No	Yes	No	U	2017	123	No	NA	1	NA	NA	NA	NA	NA	NA	NA	NA	NA	NA	Source of origin	Dartmouth	NA	NA	NA	NA	NA	NA
MP_Tr2017_1433	Dartmouth	NA	Yes	No	No	Yes	No	U	2017	118	No	NA	0	NA	NA	NA	NA	NA	NA	NA	NA	NA	NA	Source of origin	Dartmouth	NA	NA	NA	NA	NA	NA
MP_Tr2017_1671	Dartmouth	NA	Yes	No	No	Yes	No	U	2017	124	No	NA	1	NA	NA	NA	NA	NA	NA	NA	NA	NA	NA	Source of origin	Dartmouth	NA	NA	NA	NA	NA	NA
MP_Tr2017_1407	Dartmouth	NA	Yes	No	No	Yes	No	U	2017	125	No	NA	1	NA	NA	NA	NA	NA	NA	NA	NA	NA	NA	Source of origin	Dartmouth	NA	NA	NA	NA	NA	NA
MP_Tr2017_1579	Dartmouth	NA	Yes	No	No	Yes	No	U	2017	126	No	NA	1	NA	NA	NA	NA	NA	NA	NA	NA	NA	NA	Source of origin	Dartmouth	NA	NA	NA	NA	NA	NA
MP_Tr2017_1536	Dartmouth	NA	Yes	No	No	Yes	No	U	2017	119	No	NA	0	NA	NA	NA	NA	NA	NA	NA	NA	NA	NA	Source of origin	Dartmouth	NA	NA	NA	NA	NA	NA
MP_Tr2017_1718	Dartmouth	NA	Yes	No	No	Yes	No	U	2017	120	No	NA	1	NA	NA	NA	NA	NA	NA	NA	NA	NA	NA	Source of origin	Dartmouth	NA	NA	NA	NA	NA	NA
MP_Tr2017_1481	Dartmouth	NA	Yes	No	No	Yes	No	U	2017	120	No	NA	1	NA	NA	NA	NA	NA	NA	NA	NA	NA	NA	Source of origin	Dartmouth	NA	NA	NA	NA	NA	NA
[truncated: 238 more rows]
