# Supplementary material for: Using multiple sources during reintroduction of a locally extinct population benefits survival and reproduction of an endangered freshwater fish
Source: Evol Appl. 2020 Dec 15;14(4):950–64. doi: 10.1111/eva.13173 (PMC8061264; doi:10.1111/eva.13173)
Supplement: Supplementary file 2 — Data S2 [file EVA-14-950-s001.xlsx]

## Sheet: Metadata
Lutz, M., Z. Tonkin, J. D. Yen, G. Johnson, B. Ingram, J. Sharley, J. Lyon, D. G. Chapple, P. Sunnucks, A. Pavlova
Using multiple sources during reintroduction of a locally extinct population benefits survival and reproduction of an endangered freshwater fish
Supporting Information 2. Input data files for running scripts presented in Appendices C and D
Data for the survival model (Appendix C):
Fingerlings.csv
	Data fields	Definition
	Broodstock_pair	FemaleID/MaleID for the genetically sampled broodstock pair that prodcued larvae used for Ovens stocking
	fingerings	Estimated number of finglerlings per pair
Survival_Model.csv
	Data fields	Definition
	Broodstock_pair	FemaleID/MaleID for the genetically sampled broodstock pair that prodcued larvae used for Ovens stocking
	Year_of_stocking	Year of stocking
	Year_of_monitoring	Year of monitoring
	Fish_Observed	Observed number of offspring for each year of monitoring
	Genetic_distance_percentage	Genetic dissimilarity between parents (proportion of allelic differences between a male and a female genotype)
Number_alive.csv
	Minimum number of observed offspring
Data for the growth model (Appendix D):
Growth_Model.csv
	Data fields	Definition
	id	ID of inferred stocked fish
	Crossing	Type of parental broodstock cross: DD- Dartmouth x Dartmouth, DY- Dartmouth x Yarra, YY- Yarra-Yarra
	Release_year	Year of stocking
	Age_at_capture	Age calculated assuming birth on 1st of December of year of parental mating
	Length_caught	Length measured at capture during Ovens monitoring
	PHt	individual genetic diversity (proportion of heterozygous loci)
	Genetic_distance	Genetic dissimilarity between parents (proportion of allelic differences between a male and a female genotype)

## Sheet: Fingerlings.csv
Broodstock_pair	fingerings
MP_CBR03/MP_CBR10	393
MP_GBR01/MP_GBR07	1296
MP_GBR02/MP_GBR11	416
MP_GBR03/MP_GBR08	1743
MP_GBR04/MP_GBR09	1012
MP_GBR05/MP_GBR10	737
MP_CBR54/MP_CBR69	755
MP_CBR55/MP_CBR78	2357
MP_CBR56/MP_CBR70	2055
MP_CBR59/MP_CBR71	2160
MP_CBR60/MP_CBR73	2281
MP_CBR61/MP_CBR72	4019
MP_CBR62/MP_CBR74	3928
MP_CBR63/MP_CBR75	2115
MP_CBR64/MP_CBR77	423
MP_CBR67/MP_CBR76	3142
MP_GBR05/MP_GBR08	937
MP_GBR30/MP_GBR51	6345
MP_GBR62/MP_GBR68	3626
MP_GBR64/MP_GBR70	2296
MP_GBR65/MP_GBR69	1292
MP_GBR80/MP_GBR79	106
MP_CBR91/MP_CBR99	2120
MP_CBR91/MP_GBR14	2045
MP_CBR92/MP_CBR100	1863
MP_CBR92/MP_GBR09	1439
MP_CBR93/MP_CBR101	1916
MP_CBR93/MP_GBR67	2120
MP_CBR94/MP_CBR102	583
MP_CBR94/MP_GBR60	530
MP_CBR95/MP_CBR103	485
MP_CBR95/MP_GBR53	500
MP_CBR96/MP_GBR79	1741
MP_CBR97/MP_GBR08	614
MP_CBR98/MP_CBR77	4045
MP_CBR139/MP_CBR153	4900
MP_CBR140/MP_CBR155	1275
MP_CBR141/MP_CBR158	1250
MP_CBR142/MP_CBR154	750
MP_GBR30/MP_CBR156	125
MP_CBR1390/MP_CBR1402	2313
MP_CBR1391/MP_CBR1403	1006
MP_CBR1392/MP_CBR1404	66
MP_CBR1393/MP_CBR1405	2625
MP_CBR1394/MP_CBR1406	1267
MP_CBR1395/MP_CBR1407	996
MP_CBR1396/MP_CBR1408	808
MP_CBR1397/MP_CBR1407	644
MP_CBR1398/MP_CBR1409	1023
MP_CBR1399/MP_CBR1410	402
MP_CBR1400/MP_CBR1411	292
MP_CBR1401/MP_CBR103	2987
MP_GBR30/MP_CBR1402	573

## Sheet: Survival_Model.csv
Broodstock_pair	Year_of_stocking	Year_of_monitoring	Fish_Observed	Genetic_distance_percentage
MP_CBR03/MP_CBR10	2013	2016	0	0.0613006
MP_GBR01/MP_GBR07	2013	2016	0	0.0682303
MP_GBR02/MP_GBR11	2013	2016	0	0.0597015
MP_GBR03/MP_GBR08	2013	2016	0	0.0740938
MP_GBR04/MP_GBR09	2013	2016	1	0.0735608
MP_GBR05/MP_GBR10	2013	2016	0	0.0703625
MP_CBR54/MP_CBR69	2014	2016	0	0.0549041
MP_CBR55/MP_CBR78	2014	2016	0	0.0628998
MP_CBR56/MP_CBR70	2014	2016	0	0.0666311
MP_CBR59/MP_CBR71	2014	2016	0	0.0570362
MP_CBR60/MP_CBR73	2014	2016	1	0.0597015
MP_CBR61/MP_CBR72	2014	2016	0	0.0581023
MP_CBR62/MP_CBR74	2014	2016	0	0.0591684
MP_CBR63/MP_CBR75	2014	2016	0	0.0613006
MP_CBR64/MP_CBR77	2014	2016	0	0.0511727
MP_CBR67/MP_CBR76	2014	2016	2	0.0613006
MP_GBR05/MP_GBR08	2014	2016	0	0.0671642
MP_GBR30/MP_GBR51	2014	2016	0	0.0772921
MP_GBR62/MP_GBR68	2014	2016	6	0.0730277
MP_GBR64/MP_GBR70	2014	2016	0	0.0714286
MP_GBR65/MP_GBR69	2014	2016	0	0.0708955
MP_GBR80/MP_GBR79	2014	2016	0	0.0644989
MP_CBR91/MP_CBR99	2015	2016	0	0.0586354
MP_CBR91/MP_GBR14	2015	2016	5	0.0730277
MP_CBR92/MP_CBR100	2015	2016	1	0.0522388
MP_CBR92/MP_GBR09	2015	2016	5	0.0639659
MP_CBR93/MP_CBR101	2015	2016	3	0.0501066
MP_CBR93/MP_GBR67	2015	2016	0	0.0708955
MP_CBR94/MP_CBR102	2015	2016	0	0.0586354
MP_CBR94/MP_GBR60	2015	2016	2	0.0639659
MP_CBR95/MP_CBR103	2015	2016	0	0.0613006
MP_CBR95/MP_GBR53	2015	2016	1	0.0708955
MP_CBR96/MP_GBR79	2016	2016	2	0.0613006
MP_CBR97/MP_GBR08	2016	2016	1	0.075693
MP_CBR98/MP_CBR77	2016	2016	3	0.0533049
MP_CBR03/MP_CBR10	2013	2017	0	0.0613006
MP_GBR01/MP_GBR07	2013	2017	0	0.0682303
MP_GBR02/MP_GBR11	2013	2017	0	0.0597015
MP_GBR03/MP_GBR08	2013	2017	0	0.0740938
MP_GBR04/MP_GBR09	2013	2017	0	0.0735608
MP_GBR05/MP_GBR10	2013	2017	1	0.0703625
MP_CBR54/MP_CBR69	2014	2017	0	0.0549041
MP_CBR55/MP_CBR78	2014	2017	0	0.0628998
MP_CBR56/MP_CBR70	2014	2017	0	0.0666311
MP_CBR59/MP_CBR71	2014	2017	0	0.0570362
MP_CBR60/MP_CBR73	2014	2017	0	0.0597015
MP_CBR61/MP_CBR72	2014	2017	0	0.0581023
MP_CBR62/MP_CBR74	2014	2017	0	0.0591684
MP_CBR63/MP_CBR75	2014	2017	0	0.0613006
MP_CBR64/MP_CBR77	2014	2017	0	0.0511727
MP_CBR67/MP_CBR76	2014	2017	1	0.0613006
MP_GBR05/MP_GBR08	2014	2017	0	0.0671642
MP_GBR30/MP_GBR51	2014	2017	0	0.0772921
MP_GBR62/MP_GBR68	2014	2017	3	0.0730277
MP_GBR64/MP_GBR70	2014	2017	1	0.0714286
MP_GBR65/MP_GBR69	2014	2017	0	0.0708955
MP_GBR80/MP_GBR79	2014	2017	0	0.0644989
MP_CBR91/MP_CBR99	2015	2017	0	0.0586354
MP_CBR91/MP_GBR14	2015	2017	2	0.0730277
MP_CBR92/MP_CBR100	2015	2017	1	0.0522388
MP_CBR92/MP_GBR09	2015	2017	8	0.0639659
MP_CBR93/MP_CBR101	2015	2017	1	0.0501066
MP_CBR93/MP_GBR67	2015	2017	0	0.0708955
MP_CBR94/MP_CBR102	2015	2017	0	0.0586354
MP_CBR94/MP_GBR60	2015	2017	1	0.0639659
MP_CBR95/MP_CBR103	2015	2017	0	0.0613006
MP_CBR95/MP_GBR53	2015	2017	1	0.0708955
MP_CBR96/MP_GBR79	2016	2017	1	0.0613006
MP_CBR97/MP_GBR08	2016	2017	1	0.075693
MP_CBR98/MP_CBR77	2016	2017	0	0.0533049
MP_CBR139/MP_CBR153	2017	2017	0	0.0495736
MP_CBR140/MP_CBR155	2017	2017	0	0.0527719
MP_CBR141/MP_CBR158	2017	2017	0	0.0565032
MP_CBR142/MP_CBR154	2017	2017	0	0.0501066
MP_GBR30/MP_CBR156	2017	2017	0	0.0724947
MP_CBR03/MP_CBR10	2013	2018	0	0.0613006
MP_GBR01/MP_GBR07	2013	2018	1	0.0682303
MP_GBR02/MP_GBR11	2013	2018	0	0.0597015
MP_GBR03/MP_GBR08	2013	2018	2	0.0740938
MP_GBR04/MP_GBR09	2013	2018	1	0.0735608
MP_GBR05/MP_GBR10	2013	2018	0	0.0703625
MP_CBR54/MP_CBR69	2014	2018	0	0.0549041
MP_CBR55/MP_CBR78	2014	2018	0	0.0628998
MP_CBR56/MP_CBR70	2014	2018	0	0.0666311
MP_CBR59/MP_CBR71	2014	2018	0	0.0570362
MP_CBR60/MP_CBR73	2014	2018	0	0.0597015
MP_CBR61/MP_CBR72	2014	2018	0	0.0581023
MP_CBR62/MP_CBR74	2014	2018	0	0.0591684
MP_CBR63/MP_CBR75	2014	2018	0	0.0613006
MP_CBR64/MP_CBR77	2014	2018	0	0.0511727
MP_CBR67/MP_CBR76	2014	2018	0	0.0613006
MP_GBR05/MP_GBR08	2014	2018	0	0.0671642
MP_GBR30/MP_GBR51	2014	2018	0	0.0772921
MP_GBR62/MP_GBR68	2014	2018	1	0.0730277
MP_GBR64/MP_GBR70	2014	2018	2	0.0714286
MP_GBR65/MP_GBR69	2014	2018	0	0.0708955
MP_GBR80/MP_GBR79	2014	2018	0	0.0644989
MP_CBR91/MP_CBR99	2015	2018	3	0.0586354
MP_CBR91/MP_GBR14	2015	2018	7	0.0730277
MP_CBR92/MP_CBR100	2015	2018	3	0.0522388
MP_CBR92/MP_GBR09	2015	2018	3	0.0639659
MP_CBR93/MP_CBR101	2015	2018	3	0.0501066
MP_CBR93/MP_GBR67	2015	2018	2	0.0708955
MP_CBR94/MP_CBR102	2015	2018	0	0.0586354
MP_CBR94/MP_GBR60	2015	2018	1	0.0639659
MP_CBR95/MP_CBR103	2015	2018	1	0.0613006
MP_CBR95/MP_GBR53	2015	2018	0	0.0708955
MP_CBR96/MP_GBR79	2016	2018	1	0.0613006
MP_CBR97/MP_GBR08	2016	2018	2	0.075693
MP_CBR98/MP_CBR77	2016	2018	2	0.0533049
MP_CBR139/MP_CBR153	2017	2018	1	0.0495736
MP_CBR140/MP_CBR155	2017	2018	0	0.0527719
MP_CBR141/MP_CBR158	2017	2018	1	0.0565032
MP_CBR142/MP_CBR154	2017	2018	0	0.0501066
MP_GBR30/MP_CBR156	2017	2018	0	0.0724947
MP_CBR1390/MP_CBR1402	2018	2018	0	0.0597015
MP_CBR1391/MP_CBR1403	2018	2018	0	0.0447761
MP_CBR1392/MP_CBR1404	2018	2018	0	0.0565032
MP_CBR1393/MP_CBR1405	2018	2018	1	0.0490405
MP_CBR1394/MP_CBR1406	2018	2018	0	0.0565032
MP_CBR1395/MP_CBR1407	2018	2018	0	0.0511727
MP_CBR1396/MP_CBR1408	2018	2018	0	0.0559701
MP_CBR1397/MP_CBR1407	2018	2018	0	0.0517058
MP_CBR1398/MP_CBR1409	2018	2018	0	0.0458422
MP_CBR1399/MP_CBR1410	2018	2018	0	0.0549041
MP_CBR1400/MP_CBR1411	2018	2018	1	0.0527719
MP_CBR1401/MP_CBR103	2018	2018	0	0.0485075
MP_GBR30/MP_CBR1402	2018	2018	0	0.0826226

## Sheet: Number_alive.csv
	Age0	Age1	Age2	Age3	Age4	Age5	Age6	Age7
MP_CBR03/MP_CBR10	0	0	0	0	0	0	NA	NA
MP_GBR01/MP_GBR07	1	1	1	1	1	1	NA	NA
MP_GBR02/MP_GBR11	0	0	0	0	0	0	NA	NA
MP_GBR03/MP_GBR08	2	2	2	2	2	2	NA	NA
MP_GBR04/MP_GBR09	1	1	1	1	1	1	NA	NA
MP_GBR05/MP_GBR10	1	1	1	1	1	0	NA	NA
MP_CBR54/MP_CBR69	0	0	0	0	0	NA	NA	NA
MP_CBR55/MP_CBR78	0	0	0	0	0	NA	NA	NA
MP_CBR56/MP_CBR70	0	0	0	0	0	NA	NA	NA
MP_CBR59/MP_CBR71	0	0	0	0	0	NA	NA	NA
MP_CBR60/MP_CBR73	1	1	1	0	0	NA	NA	NA
MP_CBR61/MP_CBR72	0	0	0	0	0	NA	NA	NA
MP_CBR62/MP_CBR74	0	0	0	0	0	NA	NA	NA
MP_CBR63/MP_CBR75	0	0	0	0	0	NA	NA	NA
MP_CBR64/MP_CBR77	0	0	0	0	0	NA	NA	NA
MP_CBR67/MP_CBR76	3	3	3	1	0	NA	NA	NA
MP_GBR05/MP_GBR08	0	0	0	0	0	NA	NA	NA
MP_GBR30/MP_GBR51	0	0	0	0	0	NA	NA	NA
MP_GBR62/MP_GBR68	10	10	10	4	1	NA	NA	NA
MP_GBR64/MP_GBR70	3	3	3	3	2	NA	NA	NA
MP_GBR65/MP_GBR69	0	0	0	0	0	NA	NA	NA
MP_GBR80/MP_GBR79	0	0	0	0	0	NA	NA	NA
MP_CBR91/MP_CBR99	3	3	3	3	NA	NA	NA	NA
MP_CBR91/MP_GBR14	13	13	8	7	NA	NA	NA	NA
MP_CBR92/MP_CBR100	5	5	4	3	NA	NA	NA	NA
MP_CBR92/MP_GBR09	16	16	11	3	NA	NA	NA	NA
MP_CBR93/MP_CBR101	7	7	4	3	NA	NA	NA	NA
MP_CBR93/MP_GBR67	2	2	2	2	NA	NA	NA	NA
MP_CBR94/MP_CBR102	0	0	0	0	NA	NA	NA	NA
MP_CBR94/MP_GBR60	4	4	2	1	NA	NA	NA	NA
MP_CBR95/MP_CBR103	1	1	1	1	NA	NA	NA	NA
MP_CBR95/MP_GBR53	2	2	1	0	NA	NA	NA	NA
MP_CBR96/MP_GBR79	4	2	1	NA	NA	NA	NA	NA
MP_CBR97/MP_GBR08	4	3	2	NA	NA	NA	NA	NA
MP_CBR98/MP_CBR77	5	2	2	NA	NA	NA	NA	NA
MP_CBR139/MP_CBR153	1	1	NA	NA	NA	NA	NA	NA
MP_CBR140/MP_CBR155	0	0	NA	NA	NA	NA	NA	NA
MP_CBR141/MP_CBR158	1	1	NA	NA	NA	NA	NA	NA
MP_CBR142/MP_CBR154	0	0	NA	NA	NA	NA	NA	NA
MP_GBR30/MP_CBR156	0	0	NA	NA	NA	NA	NA	NA
MP_CBR1390/MP_CBR1402	0	NA	NA	NA	NA	NA	NA	NA
MP_CBR1391/MP_CBR1403	0	NA	NA	NA	NA	NA	NA	NA
MP_CBR1392/MP_CBR1404	0	NA	NA	NA	NA	NA	NA	NA
MP_CBR1393/MP_CBR1405	1	NA	NA	NA	NA	NA	NA	NA
MP_CBR1394/MP_CBR1406	0	NA	NA	NA	NA	NA	NA	NA
MP_CBR1395/MP_CBR1407	0	NA	NA	NA	NA	NA	NA	NA
MP_CBR1396/MP_CBR1408	0	NA	NA	NA	NA	NA	NA	NA
MP_CBR1397/MP_CBR1407	0	NA	NA	NA	NA	NA	NA	NA
MP_CBR1398/MP_CBR1409	0	NA	NA	NA	NA	NA	NA	NA
MP_CBR1399/MP_CBR1410	0	NA	NA	NA	NA	NA	NA	NA
MP_CBR1400/MP_CBR1411	1	NA	NA	NA	NA	NA	NA	NA
MP_CBR1401/MP_CBR103	0	NA	NA	NA	NA	NA	NA	NA
MP_GBR30/MP_CBR1402	0	NA	NA	NA	NA	NA	NA	NA

## Sheet: Growth_Model.csv
id	Crossing	Release_year	Age_at_capture	Length_caught	PHt	Genetic_distance
MP_OV014	DY	2014/15	1.25	128	0.0802721	0.0639659
MP_OV055	DY	2015/16	0.25	56	0.0965986	0.0613006
MP_OV063	DD	2015/16	0.25	61	0.0816327	0.0533049
MP_OV015	DY	2014/15	1.25	123	0.107923	0.0708955
MP_OV016	DD	2014/15	1.25	141	0.0735695	0.0522388
MP_OV065	DD	2015/16	0.25	61	0.0694823	0.0533049
MP_OV017	DY	2014/15	1.25	136	0.106122	0.0730277
MP_OV019	DD	2013/14	2.25	187	0.0724044	0.0613006
MP_OV068	DY	2014/15	1.25	120	0.0927694	0.0730277
MP_OV020	DY	2014/15	1.25	141	0.0803815	0.0639659
MP_OV013	DD	2014/15	1.25	119	0.0667575	0.0501066
MP_OV032	DY	2014/15	1.25	130	0.106267	0.0730277
MP_OV008	DD	2013/14	2.25	182	0.0874317	0.0613006
MP_OV033	YY	2013/14	2.25	215	0.103401	0.0730277
MP_OV049	DY	2015/16	0.25	61	0.0899183	0.0613006
MP_OV001	DD	2014/15	1.25	116	0.0708447	0.0501066
MP_OV025	YY	2013/14	2.25	208	0.0969945	0.0730277
MP_OV010	DD	2014/15	1.25	136	0.0682128	0.0501066
MP_OV026	YY	2013/14	2.25	201	0.10068	0.0730277
MP_OV035	DD	2013/14	2.25	206	0.0871935	0.0597015
MP_OV051	DY	2015/16	0.25	57	0.102319	0.075693
MP_OV003	DY	2014/15	1.25	127	0.0829932	0.0639659
MP_OV027	DY	2014/15	1.25	136	0.0967302	0.0639659
MP_OV004	DY	2014/15	1.25	123	0.107629	0.0730277
MP_OV037	YY	2013/14	2.25	218	0.104905	0.0730277
MP_OV005	DD	2015/16	0.166667	45	0.0654843	0.0533049
MP_OV021	YY	2013/14	2.25	230	0.0884354	0.0730277
MP_OV006	DY	2014/15	1.25	127	0.0857143	0.0639659
MP_OV047	DY	2014/15	1.25	138	0.0873124	0.0639659
MP_OV007	DY	2014/15	1.25	112	0.106267	0.0730277
MP_OV023	YY	2013/14	2.25	216	0.107483	0.0730277
MP_OV031	DY	2014/15	1.25	154	0.0761905	0.0639659
MP_OV072	DY	2014/15	2.33333	218	0.0781893	0.0639659
MP_OV080	DY	2014/15	2.33333	223	0.0844687	0.0639659
MP_OV088	DY	2015/16	1.33333	157	0.0874317	0.075693
MP_OV121	DD	2013/14	3.33333	270	0.0863014	0.0613006
MP_OV073	DY	2014/15	2.33333	200	0.08418	0.0639659
MP_OV081	YY	2013/14	3.33333	261	0.0932785	0.0730277
MP_OV113	DD	2014/15	2.33333	228	0.0708333	0.0501066
MP_OV122	YY	2012/13	4.33333	270	0.0931507	0.0703625
MP_OV074	DY	2014/15	2.33333	175	0.0825309	0.0639659
MP_OV083	YY	2013/14	3.33333	270	0.0942623	0.0714286
MP_OV107	DD	2014/15	2.33333	219	0.0646492	0.0522388
MP_OV084	YY	2013/14	3.33333	254	0.106267	0.0730277
MP_OV092	DY	2014/15	2.33333	197	0.0849315	0.0639659
MP_OV133	DY	2014/15	2.33333	202	0.0839065	0.0639659
MP_OV085	DY	2014/15	2.33333	229	0.0797799	0.0639659
MP_OV093	DY	2014/15	2.33333	216	0.084022	0.0639659
MP_OV109	DY	2014/15	2.33333	218	0.0956284	0.0708955
MP_OV086	DY	2015/16	1.33333	154	0.0776567	0.0613006
MP_OV071	DY	2014/15	2.33333	214	0.0747922	0.0639659
MP_OV079	DY	2014/15	2.33333	207	0.10137	0.0730277
MP_OV103	YY	2013/14	3.33333	256	0.0875513	0.0730277
MP_OV_2018_223	DY	2014/15	3.25	249	0.0723056	0.0639659
MP_OV_2018_231	DD	2015/16	2.25	202	0.0739726	0.0533049
MP_OV_2018_257	DD	2014/15	3.25	241	0.0734694	0.0501066
MP_OV_2018_224	YY	2013/14	4.25	301	0.0846995	0.0714286
MP_OV_2018_225	YY	2012/13	5.25	354	0.100413	0.0735608
MP_OV_2018_251	DD	2017/18	0.25	72	0.0588235	0.0527719
MP_OV_2018_226	DY	2014/15	3.25	254	0.104762	0.0730277
MP_OV_2018_252	DD	2014/15	3.25	232	0.0577465	0.0522388
MP_OV_2018_260	DY	2014/15	3.25	227	0.103683	0.0708955
MP_OV_2018_246	DY	2014/15	3.25	230	0.100413	0.0730277
MP_OV_2018_242	DY	2014/15	3.25	224	0.0560345	0.0639659
MP_OV_2018_227	DY	2014/15	3.25	273	0.0938776	0.0730277
MP_OV_2018_228	DD	2015/16	2.25	194	0.0843537	0.0533049
MP_OV_2018_235	DY	2015/16	2.25	207	0.0989011	0.075693
MP_OV_2018_166	DY	2014/15	3.25	241	0.104683	0.0730277
MP_OV_2018_206	DD	2014/15	3.25	250	0.0776567	0.0613006
MP_OV_2018_268	YY	2012/13	5.33333	321	0.107483	0.0740938
MP_OV_2018_167	DD	2014/15	3.25	263	0.0761905	0.0522388
MP_OV_2018_207	DD	2014/15	3.25	261	0.0789116	0.0586354
MP_OV_2018_168	DY	2014/15	3.25	236	0.0870748	0.0639659
MP_OV_2018_200	DD	2014/15	3.25	235	0.0776567	0.0501066
MP_OV_2018_185	YY	2013/14	4.25	282	0.103401	0.0730277
MP_OV_2018_270	DY	2014/15	3.33333	262	0.103967	0.0708955
MP_OV_2018_161	DD	2014/15	3.25	243	0.0680272	0.0522388
MP_OV_2018_169	DD	2014/15	3.25	220	0.0762943	0.0501066
MP_OV_2018_201	YY	2013/14	4.25	280	0.0916553	0.0714286
MP_OV_2018_186	DY	2014/15	3.25	249	0.0900409	0.0730277
MP_OV_2018_155	DD	2017/18	0.25	47	0.0695771	0.0490405
MP_OV_2018_163	YY	2012/13	5.25	299	0.0900409	0.0682303
MP_OV_2018_204	DY	2014/15	3.25	258	0.10068	0.0730277
MP_OV_2018_290	YY	2012/13	5.33333	384	0.0953678	0.0740938
MP_OV_2018_156	DD	2016/17	1.25	134	0.0639777	0.0495736
MP_OV_2018_157	DY	2015/16	2.25	176	0.11612	0.075693
MP_OV_2018_311	DY	2014/15	3.33333	263	0.0807114	0.0639659
MP_OV_2018_317	DD	2016/17	1.25	129	0.0763984	0.0565032
MP_OV_2018_316	DD	2014/15	3.33333	248	0.0858311	0.0586354
MP_OV_2018_315	DD	2014/15	3.33333	250	0.0708447	0.0586354
MP_OV_2018_277	DY	2015/16	2.33333	194	0.0844687	0.0613006
MP_OV_2018_282	DY	2014/15	3.33333	224	0.0844687	0.0730277
