# Supplementary material for: Using multiple sources during reintroduction of a locally extinct population benefits survival and reproduction of an endangered freshwater fish
Source: Evol Appl. 2020 Dec 15;14(4):950–64. doi: 10.1111/eva.13173 (PMC8061264; doi:10.1111/eva.13173)
Supplement: Supplementary file 3 — Appendix S1 [file EVA-14-950-s003.zip]

Archive with 4 entries (4 files):
- eva_13173_AppenddixD_TR.docx
- eva_13173_AppendixA_TR.docx
- eva_13173_AppendixB_TR.docx
- eva_13173_AppendixC_TR.docx
